# Supplementary material for: Genes Involved in Stress Response and Especially in Phytoalexin Biosynthesis Are Upregulated in Four Malus Genotypes in Response to Apple Replant Disease
Source: Front Plant Sci. 2020 Feb 28;10:1724. doi: 10.3389/fpls.2019.01724 (PMC7059805; doi:10.3389/fpls.2019.01724)
Supplement: Supplementary file 4 [file Table_2.xlsx]

## Sheet: Tabelle1
Table S2. In silico validation of primers selected for candidate genes.
No.	Biosynthesis of plant hormones	Apple Gene Identification	Genbank acc. no.	Arabidopsis Homolog	Annotation (NCBI)	Gene name	Primer forward	Primer reverse	size (bp)	Temp	Reference	Roots log2FC (ARD/γARD)	Leaves log2FC (ARD/γARD)	In silico PCR	Primer name	Date validation	Melt-Temp.	Number cycles	PCR Validation	Number of samples 1	Mean PCR efficiency2	Standard Derivation
1	Ethylen	MDP0000314499	XM_008374844	AT1G06620.1	1-aminocyclopropane-1-carboxylateoxidasehomolog1-like	ACO	cgcagttggagatgaacttg	catgccgtgatggacagtag	167	60°C		-1.92628	0.10404	ok	ACO	2017-06-14	81,5 °C	30-32	+	5	1.92657	0.0297431
2	Ethylen	MDP0000725984	XM_008349921	AT1G05010.1	ethylene-forming enzyme functionsin:1-aminocyclopropane-1-carboxylatesynthase	ACS-a (EFE)	aaggtgagcaactaccctcc	taacaatggagtggcgcatg	172	60°C	a) Shin et al. 2015			ok	ACS-a	2017-06-14	86,5 °C	21-23	+	10	1.93075	0.0259314
3	Ethylen	MDP0000181053	XM_008390214	AT1G02500.1	S-adenosyl methionine synthase	SAMS8	cccgatggcaagacgcaag	cgtcgttggtaacagtttcgt	118	60°C		#N/A	#N/A	ok	SAMS8	2017-06-14	81 °C	25-27	+	6	1.9686	0.022582
4	Abscisic acid	MDP0000222759	XM_008369629.2	AT1G52340.1	xanthoxinde hydrogenase-like	ABA2	caagtgggttcgcttcca	gtggtagagggccactct	142	60°C		#N/A	#N/A	ok	ABA2	2017-06-14	79,5 °C	33-35	+	2	1.87968	0.00741426
5	Abscisic acid	MDP0000228070	-	AT3G63520	nine-cis-epoxycarotenoid dioxygenase1	NCED1	tccccttcctatcaacaaccttc	caaagccatggatgctgctct	132	60°C		0.419267	-0.357914	ok	NCED1	2017-06-14	79,5 °C	29-33	+	6	1.90054	0.0143667
6	Abscisic acid	MDP0000813805	-	AT3G14440	nine-cis-epoxycarotenoid dioxygenase3	NCED3	cagctacaggtacacgggtt	aggtgtttgcagagagcaaga	161	60°C		0.182452	-0.0181482	ok	NCED3	2017-06-15	78,5 °C	26-29	+	6	1.91295	0.028473
7	Auxine	MDP0000885425	XM_008380267.2	AT1G77690.1	auxin transporter-like protein3	AUX1	agctggactgcttacctca	aggcctacattcctccaatgt	146	60°C	e) Ma et al. 2016	-0.309188	-0.4293	ok	AUX1	2017-06-15	78,5 °C	25-27	+	5	1.91893	0.0171596
8	Auxine	MDP0000707508	NC_024241.1	AT4G02980.1	auxin-bindingproteinT85precursor	ABP1	ccacacactgcagcaaagtt	atgatttacaacggttgttcgc	124	60°C	f) Devoghalaere et al. 2012	-0.141053	-0.472761	ok	ABP1	2017-06-15	80 °C	27	+	8	1.93981	0.0243238
9	Auxine	MDP0000498419	XM_008370697.2	AT3G62980.1	transport inhibitor response-like	TIR1	attgagcccaaaattcccga	accagaaacggacaatcgcc	105	60°C	f) Devoghalaere et al. 2012	0.8342	0.554879	ok	TIR1	2017-06-15	82 °C	25	+	11	1.95445	0.0256947
10	Auxine	MDP0000809218	XM_008340688.2	AT5G49980.1	auxin F-box protein 5	AFB5	ttgaggacccatcaatcccttcatc	gggattggaccgtcgatgaga	94	60°C	f) Devoghalaere et al. 2012	-1.06113	0.466303	ok	AFB5	2017-06-15	82 °C	24-28	+	12	1.94727	0.0289783
11	Auxine	MDP0000784665	XM_008389120.2	AT1G73590.1	probable auxine fflux carrier component 1b	PIN103	ctaaggaatacaatgttcatccaa	gtttgctcgacatgataaataga	138	60°C	f) Devoghalaere et al. 2012	-0.680312	0.244332	ok	PIN103	2017-06-15	78,5 °C	28-30	+	10	1.96229	0.020517
12	Auxine	MDP0000138035	XM_008395204.2	AT1G73590.1	auxine flux carrier component 1c	PIN1	attttaccacggcgggcaagg	ccttcccgccattgttgtcct	179	60°C	f) Devoghalaere et al. 2012	0.644844	1.39527	ok	PIN1	2017-06-15	84 °C	25-27	+	9	1.942	0.0250996
13	Auxine	MDP0000344085	-	AT1G76530.1	Auxine flux carrier family protein	AECFP1	gtgcactctgacccatta	cagtgacgcgaaagcata	150	60°C	a) Shin et al. 2015	#N/A	#N/A	ok	AECFP1	2017-06-15	79,5 °C	27-28	+	2	1.88136	0.00590579
14	Auxine	MDP0000873893	XM_008374853.2	AT2G14960.1	indole-3-acetic acid-amido synthetase	GH3.1	cctcccttacgagccaaacttg	cggcgtaggtggtgattacg	116	60°C	f) Devoghalaere et al. 2012	-0.42175	1.26323	ok	GH3.1	2017-06-15	85 °C	29-31	+	6	1.93052	0.0279485
15	Auxine	MDP0000568498	XM_008370761.2	AT2G47750.1	indole-3-acetic acid-amido synthetase GH3.9	GH3.109	gaagaaactggagtacaaaggc	actcggttttcgaatttcgtgtt	122	60°C	f) Devoghalaere et al. 2012	0.0266932	-0.857775	ok	GH3.109	2017-06-15	80,5 °C	31-32	+	5	1.95873	0.0309901
16	Auxine	MDP0000232417	XM_008373575.2	AT4G23980.1	auxin response factor6-like(ARF2)	ARF2	tcaaagcgagcagcgattgaccc	gaattctgagacatagtagtg	107	60°C	f) Devoghalaere et al. 2012	0.37092	0.378064	ok	ARF2	2017-06-15	81,5 °C	25-27	+	8	1.83525	0.0121355
17	Auxine	MDP0000324398	XM_008374080.2	AT5G43700.1	auxin-induced protein 22D-like (IAA8)	IAA6	ctagccaatattaatggactg	tgattctcagcctattgcaggaa	121	60°C	f) Devoghalaere et al. 2012	0.238299	0.52603	ok	IAA6	2017-06-15	79 °C	29-32	+	8	1.79421	0.0193061
18	Auxine	MDP0000452919	XM_008394716.2	AT5G01240.1	auxin transporter-like protein1 (LAX2)	LAX2	ctaccaccaccacatcac	ggaaacaccaccaattcac	125	60°C	g) Cin et al. 2009	#N/A	#N/A	ok	LAX2	2017-06-15	77,5 °C	27-28	+	3	1.87662	0.00810842
19	Auxine	MDP0000262982	XM_008367718.2	AT4G28720.1	probable indole-3-pyruvate monooxygenase YUCCA8	YUC	tgttctagccaccggatac	ctgagccctctccttgt	153	60°C	a) Shin et al. 2015	#N/A	#N/A	ok	YUC	2017-06-15	81,5 °C	30-32	+	7	1.87317	0.0260917
20	Cytokinin	MDP0000328874	XM_008341762.1	AT1G59940.1	two-component response regulator ARR5	ARR3	accggtgaagttagcagacg	gtgatggagcaatcgtcgga	137	60°C		0.410393	0.101445	ok	ARR3	2017-06-16	83 °C	25-27	+	10	1.95392	0.0348419
21	Cytokinin	MDP0000190470	XM_008362142.1	AT2G27760.1	tRNA dimethylallyl transferase2 (IPT)	IPT	aagctggccattgatttggc	ttcgggcttacagttcccag	155	60°C		-1.22173	-0.393668	ok	IPT	2017-06-16	83 °C	27-28	+	7	1.8059	0.0206412
22	Cytokinin	MDP0000154932	XM_008393260.1	AT1G22400.1	7-deoxyloganetin glucosyl transferase-like	UGT	tggggcatagggttggagat	gacgatccatcaggaccact	161	60°C		0.198561	0.351793	ok	UGT	2017-06-16	81 °C	31-33	+	5	2.05946	0.0280895
23	Gibberline GA12	MDP0000185333	XM_008374069.2	AT1G78440.1	gibberellin2-beta-dioxygenase1-like	GA2ox1	gggcctcctaatccgttgg	aaaactgatagaaacctctgggaa	125	60°C		-0.838292	-0.932708	ok	GA2ox1	2017-06-16	79,5 °C	33-34	+	1	2.07728
24	Gibberline GA12	MDP0000205622	XM_008367613.2	AT5G48150.1	chitin-inducible gibberellin-responsive protein1-like	DELLA	atccagcgacttggagctta	ggctgccatgtaaccaaact	174	60°C	e) Ma et al. 2016	0.196266	-0.309742	ok	DELLA	2017-06-16	82,5 °C	26-28	+	11	1.92904	0.0288425
25	Gibberline GA12	MDP0000205622	XM_008367613.2	AT5G48150.1	chitin-induciblegibberellin-responsiveprotein1-like	PAT1	tcatatgtgaactctgtcattgggg	tcaatgccaggcagaagctg	132	60°C		0.196266	-0.309742	ok	PAT1	2017-06-16	81 °C	27-28	+	10	1.89476	0.0230354
26	Jasmonic Acid	MDP0000265496	XM_008353869	AT4G39730.1	lipoxygenase homology domain-containing protein1-like	LH2	ctccacaggggcccatattc	cgtttctcagcaccctcgat	135	60°C		#N/A	#N/A	ok	LH2	2017-06-19	84,5 °C	27-28	+	7	1.86291	0.024656
27	Jasmonic Acid	MDP0000300321	XM_008360639	AT3G45140.1	linoleate13S-lipoxygenase2-1,chloroplastic-like	LOX2	agccaccaccactaccattg	tgtgacagaaagcctccgac	105	60°C		#N/A	#N/A	ok	LOX2	2017-06-19	81 °C	21-23	+	9	1.94052	0.0283707
28	Jasmonic Acid	MDP0000752143	XM_008372302.2	AT3G25770.1	alleneoxidecyclase2, chloroplastic-like	AOC2	agctatgctcctgtgctcatc	acgagaacgtttttggcacg	132	60°C		-1.34718	#DIV/0!	ok	AOC2	2017-06-19	78,5 °C	33-36	+	1	2.10205
29	Jasmonic Acid	MDP0000186231	XM_008339651.1	AT1G76690.1	12-oxophytodienoatereductase3	OPR2	gcgctggctgagtactattct	cttccatgcctccacctgtt	138	60°C		0.20037	0.73155	ok	OPR2	2017-06-19	84 °C	26-27	+	7	1.91493	0.0293223
30	Jasmonic Acid	MDP0000311452	XM_008342571.1	AT3G06860.1	multi functional protein2	MFP2	tgtcaattccctctcggtcg	ccacggatataaaaccgggct	194	60°C		-0.479406	-0.456018	ok	MFP2	2017-06-19	81,5 °C	26-27	+	7	1.93689	0.0258549
31	Jasmonic Acid	MDP0000161157	XM_008394693.2	AT2G39940.1	coronatine-insensitive protein1-like	COI1-b	ttgaggaagatggcgactgg	gaggttaaggagcggcagtt	142	60°C		-0.24867	0.0187422	ok	COI1-b	2017-06-19	80 °C	24-25	+	9	1.90046	0.0210994
32	Jasmonic Acid	MDP0000238173	XM_008373862.2	AT4G03400.1	jasmonicacid-amidosynthetase JAR1	JAR1	cgttcccttctccacaatcc	gggttcttggtgaatgttgc	119	60°C	h) De Bernonville	#N/A	#N/A	ok	JAR1	2017-06-20	80,5 °C	22-25	+	9	1.9512	0.0266076
33	Jasmonic Acid	MDP0000509245	XM_008389809.2	AT1G19640.1	jasmonate O-methyltransferase-like	JMT	gttgattccttcaacgctcca	cactggttacaacggatatctctgc	148	60°C		-0.366505	0.580248	ok	JMT	2017-06-20	80 °C	25-27	+	9	1.94665	0.0232055
34	Jasmonic Acid	MDP0000233645	XM_008362105.2	AT3G15730.1	phospholipase Dalpha1-like	PLD	tcctccagccagaaagcattg	gaattcaaatcctggcaactctgt	173	60°C		#N/A	#N/A	ok	PLD	2017-06-20	81 °C	27-29	+	3	1.95115	0.0220068
35	Brassinosteroid	MDP0000320534	XM_008343226.1	AT5G14700.1	tetraketide alpha-pyrone reductase1	TKPR1	tgcaggagttctgccgtatg	cgtcacccctcaagtcgaaa	102	60°C		-0.125156	0.336753	ok	TKPR1	2017-06-20	85,5 °C	24-27	+	8	1.89824	0.0195708
36	Brassinosteroid	MDP0000292715	XM_008364876.1	AT4G36380.1	3-epi-6-deoxocathasterone23-monooxygenase-like	ROT3	gagagtgcatggactcatcg	ttcttttgggtttcatcttggac	150	58.15		#N/A	#N/A	ok	ROT3	2017-06-20	81 °C	27-29	+	7	1.82844	0.0219734
37	Signal transduction/ Pathogen defense	MDP0000127134	XM_008353089	AT3G23240.1	ethylene response factor	ERF.109	tgccacaagtacacaaacaca	gccaaatttaagaccatcatccc	162	58°C		2.22824	1.40356	ok	ERF.109	2017-06-20	78 °C	29-32	+	5	1.94316	0.0259934
38	Signal transduction/ Pathogen defense	MDP0000177547	XM_008388730	AT5G19790.1	ethylene-responsivetranscriptionfactorRAP2-11-like	ERFRAP2.11	ttccaacagccgaagcaag	ctttgatctcagcaacccatctc	169	60°C		-5.45581	#DIV/0!	ok	ERFRAP2.11	2017-06-21	81,5 °C	31-33	+	7	1.86415	0.0212335
39	Signal transduction/ Pathogen defense	MDP0000230308	XM_008388711	AT5G03730.2	serine/threonine-proteinkinase CTR1	CTR1	ggcggttcttcttcagggaa	gacagacagccattcaccca	206	60°C	d) Qian et al. 2016	-0.474058	0.219003	ok	CTR1	2017-06-21	85,5 °C	25-27	+	8	1.98126	0.0231522
40	Signal transduction/ Pathogen defense	MDP0000321308	XM_008385890	AT2G43790.1	mitogen-activated protein kinase homolog MMK1-like	MPK6-1	acacgatgatgtcagaggcg	gtacttggcggtgacctcaa	182	60°C	d) Qian et al. 2016	0.106291	0.217173	ok	MPK6-1	2017-06-21	88 °C	25-26	+	8	1.97872	0.0245869
41	Signal transduction/ Pathogen defense	MDP0000564884	XM_008359435	AT3G20770.1	ethylensensitive 3-like1protein	EIN3-2	tcacaggaacaagctcggag	attgtcagaagcgccactca	153	60°C	d) Qian et al. 2016	#N/A	#N/A	ok	EIN3-2	2017-06-21	79,5 °C	23-25	+	8	1.92768	0.0244062
42	Signal transduction/ Pathogen defense	MDP0000232001	XM_008372871	AT4G04720.1	calcium-dependent protein kinase2-like (II)	CPK21	cgaatagcattctggggaagc	cgtccctgtcgtttttgctc	177	60°C		0.68886	1.79387	ok	CPK21	2017-06-09	84 °C	31-36	+	14	1.83673	0.0267579
43	Signal transduction/ Pathogen defense	MDP0000122981	XM_008382548.2	AT5G24300.1	starchsynthase1, chloroplastic/amyloplastic	SSI1-b	gatcccatgcaaatcgtcgt	ctcccctccttttccacagag	104	60°C		#N/A	#N/A	ok	SSI1-b	2017-06-09	80,5 °C	32-33	+	7	1.9088	0.0187924
44	Signal transduction/ Pathogen defense	MDP0000208736	XM_017333881.1	AT1G19610	defensin-like protein19 (LOC103440540)	PDF1.4	gcggagcaaaacatggtcag	tcctgggaattgagcgtgac	109	60°C		0.478524	0.810977	ok	PDF1.4	2017-06-09	82 °C	31-35	+	5	1.89549	0.0150876
45	Signal transduction/ Pathogen defense	MDP0000136074	XM_008386886.1	AT2G02100	defensin-like protein2 (LOC103447701)	PDF2.2	ggttccgagcactctgttca	gcacgggtgaagacactaca	108	60°C		-	-	ok	PDF2.2	2017-06-09	80-81 °C	34-37	+	6	1.94976	0.0313814
46	Signal transduction/ Pathogen defense	MDP0000782085	XM_008372483.2	AT3G04720.1	pathogenesis-relatedprotein PR-4	PR-4	cagcaacggaggattggact	ccgcagtcgacaaagtcgta	111	60°C	b) Shin et al. 2014	#N/A	#N/A	ok	PR-4	2017-06-09	81,5 °C	24-29	+	8	1.94045	0.0199975
47	Signal transduction/ Pathogen defense	MDP0000900024	XM_008372128.2	AT1G32640.1	transcriptionfactor MYC2	MYC2	tgtccggatcttgtccagttg	tctccgcttccacatggttc	145	61°C				ok	MYC2	2017-06-09	83,5 °C	29-30	+	7	1.929	0.0272856
48	Signal transduction/ Pathogen defense	MDP0000770174	XM_008395968	AT3G52430.1	lipase-like PAD4	PAD4	aactgcctcactctgtgctc	cgaaagggaggtattgccga	115	61°C				ok	PAD4	2017-06-08	81,5 °C	33	+	7	1.92728	0.0299308
49	Signal transduction/ Pathogen defense	MDP0000203619	XM_008365082.2	AT2G02100	defensin Ec-AMP-D2	DEF1	ggagcgttccatgcgtttatt	taccctcagcaaccatcgtc	83	60°C				ok	DEF1	2017-06-08	82 °C	22-24	+	6	1.95574	0.030264
50	Signal transduction/ Pathogen defense	MDP0000430546	XM_008357314.1	AT3G54420.1	Endochitinase	CHIB	gtcactcaggcattcttcg	catgggtgacatgagcaaa	181	60°C		0.725378	1.43763	ok	CHIB	2017-06-08	83,5 °C	24-27	+	3	1.97702	0.0290366
51	Phytoalexine	MDP0000641583	XR_532088.1	AT5G13930.1	biphenly synthase1	BIS1	tgcagtctgttgctttgtctg	gataacgaggggacaaaacgc	101	60°C		1.08877	1.97602	ok	BIS1	2017-06-08	78,5 °C	32-34	+	5	1.95882	0.0244845
52	Phytoalexine	MDP0000716308	XM_008356699	AT5G13930.1	biphenyl synthase2	BIS2	cttgtggtttgcgcagag	gtctgcatgccacgatttc	172	60°C		1.44244	1.81734	ok	BIS2	2017-06-08	83 °C	35	+	1	1.98797
53	Phytoalexine	MDP0000287919	XM_008395933	AT5G13930.1	biphenyl synthase3	BIS3	ggcaagaagcagcattgaaag	cacaacctggcatgtcaac	105	60°C		1.62455	0.263966	ok	BIS3	2017-06-08	81 °C	32-36	+	12	1.88066	0.034849
54	Phytoalexine	MDP0000302905	XM_008394614	AT5G13930.1	biphenyl synthase4	BIS4	caacaagcagcactgaaagc	gatgggttaaggccaaggag	140	60°C		2.29243	1.84329	ok	BIS4	2017-06-08	83,5 °C	34	+	2	1.87035	0.0616853
55	Phytoalexine	MDP0000456277	XM_008371802.1	AT5G54160.1	caffeicacid3-O-methyltransferase-like	OMT1a	caggcgtcaggtgaaagatg	gggtgctatggttgaacattg	140	60°C		2.03531	2.12393	ok	OMT1a	2017-06-08	79,5 °C	34	+	5	1.92465	0.0235755
56	Phytoalexine	MDP0000745475	XM_008378016.1	AT5G54160.1	caffeicacid3-O-methyltransferase-like	OMT1b	catctgagatcgcagctcac	gtagagcctccggaaacac	146	60°C		2.93463	1.13329	ok	OMT1b	2017-06-07	84 °C	33-35	+	4	1.95952	0.0284181
57	Phytoalexine	MDP0000205306	XM_008387760.1	AT3G26300.1	biphenyl 4-hydroxylase	B4Ha	gatgtgcacgctcgaattac	attggcgtcctcttgaacag	106	60°C		-0.196161	#NUM!	ok	B4Ha	2017-06-07	79 °C	33-36	+	2	1.95027	0.0200993
58	Phytoalexine	MDP0000152900	XM_008387761.1	AT3G26300.1	biphenyl 4-hydroxylase	B4Hb	gctgagtatggcccgtattg	aggaacccgtcgattattgg	156	60°C		-0.175368	1.83929	ok	B4Hb	2017-06-07	81 °C	34	+	5	1.93906	0.0295064
59	Phytoalexine	MDP0000552328	XM_008383063.1	AT1G20030.2	thaumatin-like protein 1a	TL1	acggcttcaacttgcctatg	gccgctttcacttgaagttg	118	60°C		0.389542	1.59209	ok	TL1	2017-06-07	85 °C	29-34	+	6	1.90671	0.0309505
60	Phytoalexine	MDP0000218691	XM_008382199.1	AT5G24090.1	acidic endochitinase-like	CHIA	ctgagtgctgacatcagaac	gactgaccacctaagaagttg	149	60°C		0.138403	0.267774	ok	CHIA	2017-06-07	81 °C	30-32	+	8	1.90976	0.0239104
61	Phytoalexine	MDP0000624125	XM_008358314.1	AT1G69550.1	supressor of npr1-1, constitutive-like LOC103420254	SNC1	ggttctggacagttgtggct	tcccgacccatttcctctagt	123	60°C		#N/A	#N/A	ok	SNC1	2017-06-07	79,5 °C	33-36	+	5	1.89298	0.0141723
62	Phytoalexine	MDP0000831518	XM_008379089.1	-	majorallergen Mald1-like	MALd1	cctcttggagaaccaagactcc	agggaatgaaaaccacaccga	122	61°C				ok	MALd1	2017-06-07	80 °C	30-33	+	5	1.88064	0.0250089
63	Phytoalexine	MDP0000116244	XM_008342543.1	-	majorallergen Mald1.06C (Mald1.06C) gene	MALd1.06	agaaagggcccatggtttgt	tgttgccagagcgatggttt	89	60°C				ok	MALd1.06	2017-06-07	77 °C	33-34	+	4	1.95863	0.0257051
64	Phytoalexine	MDP0000500159	NM_001319261	AT5G48100.1	polyphenoloxidase	PPO	ctgactcggactggttggac	tggagctgagccaaggaatg	141	61°C	i) Milcevicová et al. 2010	#N/A	#N/A	ok	PPO	2017-06-06	81 °C	31-32	+	3	1.94368	0.0337871
65	Phytoalexine	MDP0000216076	XM_008340927.1	AT3G16520.3	phloretin2'-O-glucosyltransferase	UGT88A1	ttttgggttcgcatttcgca	agagcaccaaaatcccacga	125	60°C	i) Milcevicová et al. 2010	#N/A	#N/A	ok	UGT88A1	2017-06-06	80-81 °C	21/28	+	7	1.966	0.024108
66	Polyphenol biosynthesis	MDP0000271553	DQ139835	AT1G61720	anthocyanidin reductase	ANR	gttgcaacccctgtcaactt	ctttcacgcacgacttcaga	100	60°C	i) Milcevicová et al. 2010			ok	ANR	2017-06-06	80 °C	27-30	+	5	1.95873	0.0271479
67	Polyphenol biosynthesis	MDP0000240641	DQ156905	AT4G22880.1	anthocyanidin synthase,leucoanthocyanidin dioxygenase (LDOX);	ANS	tggtgacatcttcgaacaagag	ccctgcattttgctctcact	107	60°C	i) Milcevicová et al. 2010			ok	ANS	2017-06-06	79 °C	27-28	+	5	1.89452	0.0253889
68	Polyphenol biosynthesis	MDP0000682953	AF494398	AT2G43570.1	chalconeisomerase (CHI-1)	CHI-1	catcgttacaggtccgtttg	tttcaatggctttgccttct	152	60°C	i) Milcevicová et al. 2010			ok	CHI-1	2017-06-06	80,5 °C	26-28	+	3	1.86606	0.0213747
69	Polyphenol biosynthesis	MDP0000575740	AF494401	AT5G13930.1	chalconesynthase(CHS-1)	CHS-1	aacgaggccttcaagcctat	gggtgtgcaatccagaagag	62	60°C	i) Milcevicová et al. 2010			ok	CHS-1	2017-06-06	79 °C	20-23	+	6	1.97654	0.0254549
70	Polyphenol biosynthesis	MDP0000281391	CN996091	AT1G18870.1	isochorismatesynthase2 (ICS2)	ICS2	gctatccggcttcttttcagt	cagaagggtcagtgctacga	150	59°C	i) Milcevicová et al. 2010			ok	ICS2	2017-05-24	83 °C	29-34	+	4	1.91738	0.0350574
71	Polyphenol biosynthesis	MDP0000440654	AF494392	-	dihydroflavonolreductase (DFR-3)	DFR-3	tgccaaagaaaacaacattga	gtgaacatactgcccctgct	160	60°C	i) Milcevicová et al. 2010			ok	DFR-3	2017-05-24	80,5 °C	27-29	+	6	1.88097	0.016604
72	Polyphenol biosynthesis	MDP0000478252	NM_001293991.1	-	anthocyanidin3-O-glucosyltransferase2-like	FGT	gaaaacatccggaggagctt	aactcgtcagccaagtggac	110	60°C				ok	FGT	2017-05-24	84 °C	31-34	+	12	1.9055	0.0257041
73	Polyphenol biosynthesis	MDP0000323864	AF117270	-	flavanone3-hydroxylase (F3H)	F3H	agggagaagctgtgcaagat	gcctctgtatccaacccca	196	59°C				ok	FHT	2017-05-24	84-85 °C	25-27	+	17	1.92905	0.0237626
74	Polyphenol biosynthesis	MDP0000191304	AF494403	AT2G37040.1	Encodes PAL1, a phenylalanine ammonia-lyase	PAL	tgacaaatggcgagagtgag	ctcttcctcgaaagctccaa	71	59°C	i) Milcevicová et al. 2010			ok	PAL	2017-05-24	77,5 °C	23-27	+	6	1.93755	0.0163826
75	Polyphenol biosynthesis	MDP0000376284	AY830131	AT1G75280.1	putative leucoanthocyanidin reductase (LAR1)	LAR	cagtttgggggtgagcttgt	attccagcttccttgtccagc	117	60°C		-0.290968	0.266156	ok	LAR	2017-05-23	76,5 °C	28-31	+	6	1.94013	0.0179508
76	Binding chitin	MDP0000121897	-	AT1G27450.3	adenine phosphoribosyl transferase 1-like	APT1	atttggccctcctattgctt	acgttcacccgcttctacag	157	60°C		#N/A	#N/A	ok	APT1	2018-04-09	81 °C	26-28	+	9	1.89538	0.0204566
77	Binding DNA	MDP0000564884	-	-	ethylene insensitive 3-like 1 protein	EIL1	gcttcaggacttggagttgc	atagttcgcctgctgctgat	147	60°C		#N/A	#N/A	ok	EIL1	2018-04-09	79 °C	23-25	+	10	1.8892	0.0194793
78	Binding DNA	MDP0000198108	-	AT4G35580.3	protein NTM1-like 9	NTL9	gtgtgccgaaatcaaagaag	tccgagttagcacctgaatc	190	60°C		#N/A	#N/A	ok	NTL9	2018-04-09	81,5-82,5 °C	26-34	+	4	1.95712	0.0218568
79	Binding DNA	MDP0000300756	-	-	disease resistance protein RPM1-like	RPM1	attctctcccccaccatttc	ccaaggaaccgaaccaagta	80	60°C		#N/A	#N/A	ok	RPM1	2018-04-09	80 °C	27-33	+	6	1.89338	0.0274208
80	Binding protein	MDP0000934741	-	-	serine-rich adhesin for platelets	CaM-bd_dom_pln	aacggcagaagtcaaggaga	ttcgagacggcttcaaactt	124	60°C		#N/A	only γARD	ok	CAM_bd	2018-03-26	81 °C	29-30	+	5	1.83469	0.0236419
81	Binding calmodulin	MDP0000120324	-	-	phytosulfokines 6	Growth_fac	ggggtggaggattgtgttgat	tcaaggcttatggtgctgtgt	102	60°C		#N/A	2.08247	ok	Growthac	2018-03-27	83 °C	32	+	1	1.93143
82	Cell proliferation	MDP0000250917	-	-	cytokinin dehydrogenase 5-like	Cytok_DH	ggtggggagttgtggataga	aaagggttcctccgactgtt	103	60°C		#N/A	1.63255	ok	Cytok_DH	2018-03-27	81 °C	26-28	+	10	1.91803	0.0238389
83	Cytokinin metabolic process	MDP0000279125	-	-	cytokinin dehydrogenase 7-like	Cytokinin_DH_FAD/cytokin-bd	ggggagaatcgaagcctaacc	ttcggagacgaagcattcca	92	60°C		#N/A	1.231	ok	CY_DHAD	2018-03-27	78 °C	28	+	2	1.96412	0.0403407
84	Cytokinin metabolic process	MDP0000235002	-	-	exocyst complex component EXO70A1-like	EXO70A1	catcccatccggaatcatac	gtagtgcttggccttgtcgt	128	60°C		#N/A	#N/A	ok	EXO70A1	2018-04-09	87 °C	27, 30-33	+	3	1.89246	0.0167068
85	Exocytosis	MDP0000871981	-	AT5G58430.1	exocyst complex component EXO70B1-like	EXO70B1	gacactgccggaatcgtact	cgaggaagaggtacgacagc	158	60°C		#N/A	#N/A	ok	EXO70B1	2018-04-09	86 °C	24	+	9	1.85947	0.0156084
86	Exocytosis	MDP0000297049	-	-	terpene synthase 9	Isoprenoid_synth	ggacggatttggattttgaa	aatttggtgaggccaatcct	127	60°C		#N/A	1.03765	ok	Iso	2018-03-27	79 °C	28-30	+	6	1.9136	0.028967
87	Metabolic process	MDP0000305417	-	-	ent-copalyl diphosphate synthase	Terpene_synth	gagatatcaatctcggcatacgac	gagctgattgttggcaatcca	120	60°C		#N/A	-1.00244	ok	Terpene	2018-03-28	83 °C	31-33	+	7	1.88085	0.0268556
88	Metabolic process	MDP0000850255	-	AT2G15490.3	UDP-glycosyltransferase 73B4	UGT73B4	tgtcttttgggacaaccaca	tccccatcactgaaaaggtc	133	60°C		#N/A	2.87257	ok	UDP Glu	2018-03-28	80 °C	29-32	+	8	1.91463	0.0234992
89	Metabolic process	MDP0000148564	-	AT1G20020.1	nitrate reductase [NADH]-like	Nitr_rd_NADH_1	ctgaagagtttgacgccatcc	cgaagcataattcgtggacacc	92	60°C		#N/A	1.35838	ok	Nitr_1	2018-03-27	78,5 °C	25-26	+	8	1.91925	0.0175071
90	Oxidation reduction process	MDP0000585462	-	AT1G20020.1	nitrate reductase [NADH]-like	Nitr_rd_NADH_2	ctcactccctcgaaacaagc	gttgttgcctctccggatta	117	60°C		#N/A	1.53631	ok	Nitr_2	2018-03-27	83 °C	24	+	9	1.94574	0.0286525
91	Oxidation reduction process	MDP0000255970	-	-	flavanone 3-hydroxylase	FLS/Fe-dep_dioxygenase_1	cttccagctccaaaggtgac	tctatagtacgattccactgcagg	137	60°C		#N/A	1.08074	ok	FLS_1	2018-03-27	79 °C	28	+	11	1.90387	0.0295145
92	Oxidation reduction process	MDP0000294667	-	-	flavanone 3-hydroxylase	FLS/Fe-dep_dioxygenase_2	agcgaagatggcgatttcta	cctttgatggtcgactcgtt	97	60°C		#N/A	1.14796	ok	FLS_2	2018-03-27	81 °C	28-33	+	6	1.91029	0.0146669
93	Oxidation reduction process	MDP0000671324	-	AT5G08640.1	flavanone 3-hydroxylase	FLS/Fe-dep_dioxygenase_3	tcctccttgctcaagacgtt	cttcctttccacttcgttgg	182	60°C		#N/A	3.72459	ok	FLS_3	2018-03-27	80,5 °C	34	+	3	1.87532	0.0367583
94	Oxidation reduction process	MDP0000825712	-	-	topless-related protein 4-like	AP2/ERF_dom_1	ggctgcaatcaagtgcccta	cctcatctgttacctcgaaaggt	116	60°C		#N/A	1.61315	ok	AP2 ERF_1	2018-03-26	80 °C	27	+	8	1.84503	0.0249304
95	Regulation of transcription	MDP0000316694	-	-	ethylene-responsive transcription factor ERF113	AP2/ERF_dom_2	ccattgcatatgataacgcagctc	ctaccagaactgcccattagga	115	60°C		#N/A	1.83265	ok	AP2 ERF_2	2018-03-26	82 °C	28	+	7	1.86518	0.0169412
96	Regulation of transcription	MDP0000230456	-	-	heat stress transcription factor C-1	HSF_DNA-bd	gattcgacgacggacaattt	tcgcgaactcccacttatct	187	60°C		#N/A	only γARD	ok	HSF	2018-03-27	79 °C	28-30	+	7	1.86284	0.025523
97	Regulation of transcription	MDP0000650358	-	AT1G64780	ammonium transporter 2-like	Ammonium_transpt	cattggagatgacgctgttcac	ttcttcaccatacgccgatgta	108	60°C		#N/A	1.6921	ok	AM_trans	2018-03-26	80 °C	32-34	+	2	1.98936	0.00934589
98	Transmembran transport	MDP0000301374	XP_002883313.1	AT3G21690.1	multi antimicrobial extrusion protein	ALF5	ctcagatctttgcctacgttgtc	gtgaataactagggttccagtcga	107	60°C		#N/A	1.29165	ok	ALF5	2018-03-27	80°C	>34	+	1	1.96877
99	Transmembran transport	MDP0000252726	-	AT3G23560.1	detoxification 19-like	MATE_fam	tgagatttcttcagacgcaatcc	ccatattgaaatcgaagctgccac	152	60°C		#N/A	1.35875	ok	MATE_fam2	2018-03-27	82,5 °C	30-32	+	7	1.86216	0.0208693
100	Transmembran transport	MDP0000344085	-	AT1G76530.1	Auxin efflux carrier family protein	Mem_trans	acaacaaaggcacttttggtcc	atttgcagctacaacttgcga	106	60°C		#N/A	1.27661	ok	Mem_trans	2018-03-27	78,5 °C	28-29	+	10	1.89978	0.0214655
101	Transmembran transport	MDP0000266497	-	-	high affinity nitrate transporter 2.5	MFS_dom	gtctcgacccagttctgga	gcgattctccaagctgtga	176	60°C		#N/A	1.53086	ok	MFS_dom	2018-03-27	87,5 °C	29-31	+	8	1.80235	0.028059
102	Transmembran transport	MDP0000575170	-	-	organic cation/carnitine transporter 4-like	Sugar_transporter_CS	agtggcgcgaactctacatt	actccctcaggaaggtggtt	175	60°C		#N/A	2.1513	ok	Sutra	2018-03-28	81 °C	28-29	+	11	1.9169	0.0282754
103	Transmembran transport	MDP0000277926	-	-	high-affinity nitrate transporter 3.2-like	Transptr_NO3_Nar2	caacttatgcttcgcgcaagt	cgatcttgaccaggcatgtc	95	60°C		#N/A	2.07476	ok	No2_Nar	2018-03-28	84,5 °C	30-32	+	7	1.91545	0.0340303
104	Nitrat transport	MDP0000339787	-	-	bax inhibitor 1-like	Bax_inhibitor_1-related	gaatatcggaggcatgatcacc	cgggttaatctcaatggccag	169	60°C		#N/A	-1.1202	ok	BAX_inh	2018-03-26	81-83 °C	23-25	+	10	1.90424	0.0208649
105	Oligopeptide transport	MDP0000816265	-	-	pentatricopeptide repeat-containing protein At2g02750	Pentatricopeptide_repeat	ttggaacagcacttgtggac	aatctcgtttccgcactgat	95	60°C		#N/A	only ARD	ok	Penta	2018-03-27	78 °C	31-34	+	4	1.91045	0.0239285
106	Unkown	MDP0000858031	-	-	ABC transporter B family member 11-like	ABCB11b	ccaagctggggaagttctta	acgaggcctattttctgtcg	81	60°C		#N/A	#N/A	ok	ABCB11b	2018-04-09	82-83°C	30-31	+	7	1.88159	0.0267588
107	Transmembran transport	MDP0000710349	-	AT1G08530	chitin-binding type 1	ECHI	gagagcttgctgctttcttg	agttgtgggtgagttggatg	198	60°C		#N/A	#N/A	ok	ECHI	2018-04-09	82 °C	30-31	+	5	1.77441	0.0216272
108	Ethylen	MDP0000317932	-	AT1G43160.1	ethylene-responsive transcription factor 1B-like	ERF1B	tggctaggcactttcacttc	ttgctgttgtggttgtgatg	153	60°C		#N/A	#N/A	ok	ERF1B	2018-04-09	84 °C	32-36	+	7	1.92852	0.0236618
109	Metabolic process	MDP0000137211	-	AT1G73050.1	putative mannosidase	MNL2	cccgtgacgataaattcaag	ggctactttggcatcatacg	108	60°C		#N/A	#N/A	ok	MNL2	2018-04-09	78 °C	32	+	3	1.90827	0.0273765
110	Unkown	MD02G1050200	-	-	multiprotein-bridging factor 1c-like	Lambda_DNA-bd_dom_sf	tctctagttctccgacgatgc	cgaatttcttgatcgtctggacc	168	60°C		#N/A	#N/A	ok	DNA_Bd	2018-03-27	88 °C	26-28	+	9	1.84138	0.0204628
111	Unkown	MD06G1029400	-	-	protein NRT1/ PTR FAMILY 7.3	PROT_fam	cagatgctaaagggcttaccga	ctatagcactcaacgattcctgc	97	60°C		#N/A	#N/A	ok	PROT_fam	2018-03-28	80,5 °C	28-30	+	16	1.92426	0.0216821
112	Ethylen	-	XM_008349921	AT1G05010.1	1-aminocyclopropane-1-carboxylate synthase	ACS1	ggctggtctcatcccaaaca	cacacgccacaacaccattt	242	60°C	d) Qian et al. 2014	#N/A	#N/A	unspecific					not tested
113	Ethylen	-	XM_008349921	AT1G05010.1	ethylene-forming enzyme functions in: 1-aminocyclopropane-1-carboxylate synthase	ACS-a (EFE)	tttcgagttggcactgtg	tcatatctcgtcctcagtctc	179	60°C	a) Shin et al. 2015	#N/A	#N/A	unspecific					not tested
114	Polyphenol biosynthesis	-	CN996953	-	isochorismate synthase	ICS1	gcattagtcaaaaaggtaaacca	cgaccgtagaatccagaagg	94	60°C	i) Milcevicová et al. 2010	#N/A	#N/A	unspecific					not tested
115	Polyphenol biosynthesis	-	CN996091	-	isochorismate synthase 2 (ICS2)	ICS2	cgtaaattccctcgagtcca	tggaaatccacaaactgctg	157	60°C	i) Milcevicová et al. 2010	#N/A	#N/A	unspecific					not tested
116	9-cis-Epoxycarotenoid Dioxygenase	-	-	-	9-cis-epoxycarotenoid dioxygenase NCED6	NCED6	caagtccctgattgcttacg	catggcttcttggtcaagtc	#N/A	#N/A	#N/A	#N/A	#N/A	unspecific					not tested
117	Glutathione transferase GST 23-like	-	-	-	glutathione transferase GST 23-like	GST23	actatttcaaaggccgaagg	caaatttaaccgcaagcaag	#N/A	#N/A	#N/A	#N/A	#N/A	unspecific					not tested
118	Reference gene	MDP0000140755	Reference gene	-	ubiquitin-conjugating enzyme E210-like	UBE210	aatctcggctacctggtcag	gcatatggactgtctggagga	158	60°C	Flachowsky et al. 2010	0.0728485	0.0255787	ok	UBE210	2017-05-23	83 °C	27-30	+	8	1.81309	0.0213538
119	Reference gene	MDP0000774288	Reference gene	-	actin-7	ACT7	tgagtcacactgtgccaatc	tttcccgttcagcagtagtg	147	60°C	Flachowsky et al. 2010			ok	ACT7	2017-05-23	81,5 °C	26-28	+	8	1.96111	0.0235883
120	Reference gene	MDP0000304140	Reference gene	AT5G60390.1	elongation factor1-alpha	EF1a	gaacggagatgctggtatgg	ccagttggctccttcttctc	159	60°C	Falchowsky et al. 2010			ok	EF1a	2017-05-23	83,5 °C	22-24	+	6	1.96311	0.0322687
121	Reference gene	MDP0000903484	Reference gene	-	elongation factor1-beta2-like	EF1b	gagagtgggaaatcctctg	accaacagcaaccaatttc	138	60°C	Perini et al. 2014			ok	EF1b	2017-05-23	82,5 °C	27-27	+	6	1.96311	0.0322687
122	Reference gene	MDP0000951799	Reference gene	-	tubulin beta chain	TUBB	ttctctgggaggaggtactg	gtcgcattgtaaggctcaac	147	60°C	Flachowsky et al. 2010			ok	TUBB	2017-05-23	81,5 °C	29-34	+	8	1.9204	0.0233428
																					#REF!
	Reference genes
	Unspecific
	Insufficient quality
1	Number of samples included in the calculation of the amplification efficiency
2	Amplification efficiency calculated by a comperative C(q) method according to Ruijter et al. 2009. Values of 2 are equal to an amplification efficiency of 100%. A PCR efficiency of 85 % (equal to a value of 1.70) was used as cut-off value.
red letters	corrected data
