# Supplementary material for: Genes Involved in Stress Response and Especially in Phytoalexin Biosynthesis Are Upregulated in Four Malus Genotypes in Response to Apple Replant Disease
Source: Front Plant Sci. 2020 Feb 28;10:1724. doi: 10.3389/fpls.2019.01724 (PMC7059805; doi:10.3389/fpls.2019.01724)
Supplement: Supplementary file 7 [file Table_5.xlsx]

## Sheet: Mean Fold Change
Table S5. Expression of 42 CGs in roots and leaves of plants of the four apple genotypes cultivated in ARD soil and γARD soil, respectively. Data are sorted based on the Ø ∆∆ Cq Fold Change value.
(		ARD
candidate gene_Primername	cDNA	n	Ø ∆∆ Cq Fold Change	stan dev. ∆∆ Cq Fold Change	Var. ∆∆ Cq Fold Change	max. ∆∆ Cq Fold Change	min. ∆∆ Cq Fold Change
ALF5	root	64	7.4717	8.09861	65.5875	42.3054	0.448162
ALF5	leaf	60	1.50799	1.86112	3.46375	8.49106	0.171898
AM_trans	root	64	2.34308	1.73982	3.02696	7.49107	0.254906
AM_trans	leaf	60	1.29485	1.05291	1.10863	4.84262	0.086435
ANR	root	64	2.12812	1.71216	2.93151	7.36827	0.0307727
ANR	leaf	37	3.55419	5.28341	27.9144	30.7112	0.225663
ANS	root	64	2.03699	1.52791	2.3345	6.34623	0.032139
ANS	leaf	37	2.75508	3.45248	11.9197	14.8628	0.282524
APT1	root	64	2.30204	1.42462	2.02955	7.72498	0.712769
APT1	leaf	60	0.997283	0.278215	0.0774034	1.54094	0.222291
B4Ha	root	64	5.34315	4.71434	22.225	24.7262	0.247401
B4Ha	leaf	37	1.28796	1.52133	2.31443	9.69479	0.036107
B4Hb	root	64	6.11335	5.63671	31.7726	29.0746	0.295438
B4Hb	leaf	37	1.26849	1.43949	2.07213	8.7611	0.0297526
BIS1	root	44	27.763	31.9392	1020.11	161.027	3.20466
BIS1	leaf	37	1.52893	2.08738	4.35715	10.2969	0.0517908
BIS2	root	46	23.971	23.9794	575.013	104.654	0.164475
BIS2	leaf	37	1.08694	1.33905	1.79305	5.81373	0.0182669
BIS3	root	55	8.7638	8.04849	64.7783	40.4018	0.629651
BIS3	leaf	37	1.59649	1.44084	2.07602	5.38313	0.0183426
BIS4	root	46	31.8606	33.9654	1153.65	160.858	1.67916
BIS4	leaf	37	1.66626	2.75046	7.56501	14.9979	0.0315233
CHIA	root	64	3.88653	7.72856	59.7306	47.203	0.0826598
CHIA	leaf	37	1.20517	1.44902	2.09966	8.33506	0.167891
CHIB	root	64	14.6306	14.5708	212.308	62.5759	0.323842
CHIB	leaf	37	1.48592	1.98398	3.93616	10.5585	0.164744
CHS-1	root	64	2.13064	1.55456	2.41667	6.53886	0.0408557
CHS-1	leaf	37	3.08299	4.17418	17.4238	23.6364	0.341636
ECHI	root	64	5.01497	5.25461	27.611	24.4713	0.415125
ECHI	leaf	60	1.31516	1.31946	1.74097	7.26841	0.0546308
ERF1B	root	64	8.45929	5.23759	27.4323	23.636	0.0661413
ERF1B	leaf	37	1.90288	1.59407	2.54107	8.04833	0.130363
EXO70B1	root	64	2.57534	1.43006	2.04508	6.92802	0.64791
EXO70B1	leaf	60	1.08678	0.571451	0.326556	3.55332	0.428602
FLS3	root	40	2.38225	1.14348	1.30756	6.27347	0.970493
FLS3	leaf	60	1.68712	2.16397	4.68277	10.1601	0.0862682
GH3.1	root	64	3.07878	6.59341	43.4731	40.6512	0.108165
GH3.1	leaf	37	2.05515	4.35222	18.9418	26.8956	0.128023
GH3.109	root	62	0.682329	0.654012	0.427732	3.14189	0.0137024
GH3.109	leaf	36	0.668287	0.569262	0.32406	2.51757	0.0548992
ICS2	root	64	3.07307	2.39635	5.74251	10.8458	0.369327
ICS2	leaf	37	0.988217	0.593611	0.352375	3.20624	0.250095
JAR1	root	7	2.08139	1.671	2.79223	6.34509	0.0839873
JAR1	leaf	64	1.19748	0.538817	0.290324	3.00645	0.504942
JMT	root	64	3.6047	4.17521	17.4324	9.81087	0.186258
JMT	leaf	37	4.76649	7.71448	59.5132	40.6288	0.129462
LAR	root	64	1.93392	1.49729	2.24188	6.63088	0.016263
LAR	leaf	37	1.72732	1.63449	2.67156	7.28429	0.179881
MALd1	root	64	4.69132	5.05479	25.5509	23.428	0.148338
MALd1	leaf	60	1.56568	2.86735	8.2217	17.1563	0.0748287
MATE_fam2	root	64	3.3609	2.19797	4.83108	11.1239	0.795923
MATE_fam2	leaf	60	1.14575	0.65364	0.427245	3.36621	0.208692
MNL2	root	62	11.2547	13.3386	177.92	71.5416	1.34725
MNL2	leaf	60	2.20903	4.98109	24.8113	27.4279	0.0517746
MYC2	root	64	4.42929	4.48725	20.1354	22.7424	0.131082
MYC2	leaf	37	1.85648	1.31588	1.73153	8.90368	0.488153
NCED1	root	37	3.72215	4.83557	23.3827	19.9191	0.0274258
NCED1	leaf	64	3.68581	4.05144	16.4142	16.2852	0.165247
NCED3	root	37	2.75328	2.62341	6.88228	11.2187	0.0152898
NCED3	leaf	64	3.50945	4.39672	19.3312	19.8645	0.180944
Nitr_1	root	60	3.26496	4.57053	20.8897	20.5839	0.315981
Nitr_1	leaf	64	1.96234	1.23597	1.52762	4.89489	0.40639
Nitr_2	root	64	1.2642	0.877251	0.769569	3.81547	0.31214
Nitr_2	leaf	60	1.56758	0.986655	0.973489	4.39523	0.37296
NTL9	root	60	1.6471	1.17378	1.37775	5.19191	0.53003
NTL9	leaf	64	1.16352	0.588908	0.346813	3.06082	0.206177
OMT1b	root	61	3.22492	1.7171	2.94843	8.37521	0.0909802
OMT1b	leaf	37	1.3684	2.08444	4.34491	12.0253	0.0212179
PAL	root	37	2.14072	1.35317	1.83107	5.56251	0.0304952
PAL	leaf	64	5.04474	8.37499	70.1404	51.307	0.250782
PDF2.2	root	30	2.35928	1.72543	2.97711	6.81374	0.068567
PDF2.2	leaf	37	0.836375	0.925575	0.856689	3.66738	0.151372
PPO	root	64	1.96777	1.15503	1.33409	6.40262	0.0952026
PPO	leaf	37	1.77344	2.56033	6.5553	11.9809	0.0986673
PR-4	root	64	3.13835	2.55126	6.50892	11.4276	0.156814
PR-4	leaf	37	1.28305	1.96841	3.87463	11.1202	0.14758
SAMS8	root	37	1.34569	0.811161	0.657983	3.59854	0.0270729
SAMS8	leaf	64	1.73603	1.11892	1.25199	5.02826	0.360459
SNC1	root	48	2.03094	2.51803	6.34048	12.855	0.190204
SNC1	leaf	35	1.34538	1.18171	1.39644	4.60181	0.0113481
TKPR1	root	64	1.77949	1.09972	1.20938	4.94927	0.0306337
TKPR1	leaf	37	1.20492	0.531662	0.282664	3.21258	0.427299
TL1	root	64	19.3876	35.774	1279.78	178.54	0.131473
TL1	leaf	37	2.94031	6.83807	46.7592	35.8836	0.0917439
UGT73B4	root	64	5.22623	4.74429	22.5083	23.6237	0.587923
UGT73B4	leaf	60	1.0098	0.703855	0.495412	3.27918	0.25378

## Sheet: Expr. relative to reference
Table S5. Relative mRNA expression level of the 42 CGs in relation to the expression level of the reference genes (∆Cq = ∆Cq candidate gene – ∆Cq reference gene).
(		ARD							ɣARD
candidate gene_Primername	cDNA	n	Ø ∆Cq sample Value	stan dev. ∆Cq sample Value	Var. ∆Cq sample Value	max. ∆Cq sample Value	min. ∆Cq sample Value		n	Ø ∆Cq control Value	stan dev. ∆Cq control Value	Var. ∆Cq control Value	max. ∆Cq control Value	min. ∆Cq control Value
ALF5	root	60	7.62818	1.58124	2.50031	11.7931	5.47243		52	9.78118	1.89398	3.58715	14.695	5.55993
ALF5	leaf	64	5.16168	0.935976	0.87605	7.48698	3.52542		56	4.93311	1.25888	1.58478	8.88153	3.17544
AM_trans	root	60	2.20962	0.767918	0.589698	3.58664	0.820905		52	2.94068	1.17012	1.36919	5.77671	0.898389
AM_trans	leaf	64	6.33738	1.24596	1.55243	8.62814	4.3461		56	6.27612	1.11147	1.23536	9.2193	3.21109
ANR	root	37	-1.08357	1.38719	1.92429	3.51577	-3.64304		64	-0.587119	1.28486	1.65088	2.92409	-2.56137
ANR	leaf	64	-1.01422	1.74675	3.05113	3.04185	-4.99787		62	-0.106468	2.25243	5.07346	9.68548	-4.52655
ANS	root	37	-1.1111	1.53154	2.34561	3.06302	-4.07217		64	-0.738607	1.33271	1.77611	1.97186	-3.03596
ANS	leaf	64	-2.49211	1.42047	2.01773	0.288473	-5.94624		61	-1.78325	1.66998	2.78882	3.2075	-5.72356
APT1	root	60	-0.785159	0.676708	0.457934	0.524399	-1.99426		52	0.1783	0.923774	0.853359	2.58388	-1.30471
APT1	leaf	64	1.28014	0.666666	0.444444	4.09334	0.457188		56	1.16181	0.858512	0.737043	3.82073	-0.372122
B4Ha	root	37	-1.89828	1.31422	1.72716	2.60038	-4.04267		64	0.255353	0.898592	0.807468	2.30235	-2.47257
B4Ha	leaf	64	3.05595	1.42005	2.01654	6.6151	0.251714		61	2.80782	1.63617	2.67706	6.21224	-0.00196155
B4Hb	root	37	-1.75606	1.64814	2.71636	2.63382	-3.98694		64	0.681034	1.39686	1.9512	3.20878	-2.93102
B4Hb	leaf	64	2.80321	1.56337	2.44414	7.14765	0.451219		61	2.52367	1.70591	2.91012	7.26576	-0.458567
BIS1	root	37	-1.08849	1.3566	1.84037	0.93325	-4.71774		64	3.24841	1.06563	1.13557	5.30915	0.0734903
BIS1	leaf	44	7.86744	1.6928	2.86556	11.1982	3.89945		42	7.60129	1.94622	3.78776	10.9901	4.35536
BIS2	root	37	-2.17786	1.92484	3.705	4.88411	-4.50913		64	2.03173	1.80766	3.26763	5.20065	-1.13706
BIS2	leaf	46	8.51346	1.8013	3.24468	12.5357	4.51393		46	7.80654	1.67207	2.79583	11.628	4.51181
BIS3	root	37	-4.08803	1.19969	1.43925	-0.297462	-6.30119		64	-1.19413	0.990238	0.980571	0.570329	-3.71051
BIS3	leaf	55	6.48214	1.85545	3.44269	11.4889	2.70253		56	6.25661	2.26144	5.11413	11.6613	1.50979
BIS4	root	37	-0.364934	1.26784	1.60741	4.29882	-2.28308		64	4.08838	1.16742	1.36287	6.71885	1.76865
BIS4	leaf	46	9.36679	1.73143	2.99785	12.3159	6.0292		37	8.83445	1.57066	2.46698	12.7083	5.89733
CHIA	root	37	-0.540254	1.62579	2.64319	2.26142	-3.77293		64	0.578316	1.31172	1.72061	3.60167	-1.76891
CHIA	leaf	64	0.457662	1.26115	1.59049	2.72713	-2.52725		60	0.201085	1.17491	1.38042	2.10718	-2.06915
CHIB	root	37	-1.6021	1.59629	2.54814	2.49774	-5.09644		64	1.56551	1.05173	1.10613	3.39296	-1.05886
CHIB	leaf	64	2.36124	1.16623	1.36008	4.41449	-1.02811		62	2.28755	1.60165	2.56529	9.30175	0.0217622
CHS-1	root	37	-2.72057	1.38193	1.90973	1.42431	-5.36069		62	-2.1249	1.21282	1.47094	0.683194	-3.95159
CHS-1	leaf	64	-4.21998	1.45414	2.11453	-1.55219	-8.69902		62	-3.32902	1.84837	3.41648	2.94246	-7.39582
ECHI	root	60	5.98219	2.62985	6.91611	11.2407	2.05305		52	7.39466	2.7664	7.65298	13.0298	2.76288
ECHI	leaf	64	7.66106	1.47091	2.16357	10.6926	3.96202		55	7.58076	1.34006	1.79575	11.5132	5.50841
ERF1B	root	37	2.36277	1.38709	1.92401	8.06197	-0.15972		64	5.07577	0.982282	0.964878	7.23855	3.11997
ERF1B	leaf	64	3.6941	1.34059	1.79717	6.98876	1.0288		60	4.09855	1.25201	1.56754	7.50964	1.34279
EXO70B1	root	60	2.99689	1.08355	1.17408	5.39951	1.37478		52	4.18884	1.47517	2.17611	6.66797	1.71028
EXO70B1	leaf	64	3.92562	0.787573	0.620272	5.27118	2.20893		56	3.89093	0.747923	0.559388	5.34102	2.4862
FLS3	root	60	3.61591	0.879381	0.773311	5.28916	1.63937		52	4.72579	1.16662	1.36099	7.63964	3.14421
FLS3	leaf	40	8.08098	1.59789	2.55326	11.8655	5.54479		35	8.06893	1.50302	2.25907	12.243	5.85359
GH3.1	root	37	2.43437	1.35699	1.84141	7.4074	-1.14651		64	3.2162	1.11564	1.24466	4.86226	0.24937
GH3.1	leaf	64	4.75053	1.52014	2.31082	7.86209	1.91989		62	4.83418	1.68396	2.83572	9.32154	1.36055
GH3.109	root	37	6.66344	1.56981	2.46431	11.9536	3.59742		64	5.55398	1.06838	1.14144	7.84809	3.30141
GH3.109	leaf	23	8.39087	1.32879	1.76568	10.8675	6.2374		37	8.09398	1.58176	2.50196	11.1017	4.80993
ICS2	root	36	11.3221	1.12765	1.27159	13.7291	9.51755		60	12.6386	1.16003	1.34568	15.7613	10.377
ICS2	leaf	62	5.23547	0.728937	0.531349	6.78216	3.70178		60	5.02198	1.36265	1.85681	10.1282	1.73861
JAR1	root	37	7.90199	1.42342	2.02614	12.0788	5.80808		64	8.23602	1.89881	3.60547	12.5577	5.4129
JAR1	leaf	64	-2.49848	0.56265	0.316575	-1.31563	-3.64865		62	-2.38013	1.36969	1.87606	5.95	-4.71096
JMT	root	7	14.9041	1.91219	3.65648	17.5858	11.933		22	15.3256	1.15157	1.32612	17.3078	13.5791
JMT	leaf	64	4.51306	1.95525	3.82298	9.11225	0.197846		58	5.50533	2.21556	4.90871	11.488	0.287072
LAR	root	37	-0.172002	1.35263	1.82962	5.41268	-3.02706		64	0.333391	1.00538	1.01079	3.66431	-1.33667
LAR	leaf	64	3.31374	1.52494	2.32543	6.35892	0.599443		60	3.61335	1.29613	1.67996	6.78668	0.220576
MALd1	root	37	-1.67933	1.37583	1.8929	4.25019	-3.30695		64	0.0921909	1.68594	2.84239	4.4072	-3.30662
MALd1	leaf	64	4.74043	2.49069	6.20355	11.2112	0.947674		58	4.37213	2.90688	8.44993	9.99496	-0.634099
MATE_fam2	root	60	5.15174	0.960403	0.922374	6.73929	2.18279		52	6.68702	1.11343	1.23972	9.50817	4.96624
MATE_fam2	leaf	64	4.9243	1.12491	1.26542	7.32404	2.65661		56	4.84345	0.809449	0.655208	6.5857	3.50002
MNL2	root	60	-0.104192	1.39329	1.94127	3.06653	-2.50729		52	2.83753	1.85397	3.4372	5.70503	-0.958271
MNL2	leaf	62	6.6494	2.01101	4.04418	10.3696	2.08338		52	6.24066	2.31363	5.35289	10.786	1.71033
MYC2	root	37	5.61587	1.46567	2.14818	9.05514	1.61636		64	7.19453	1.58895	2.52475	9.75711	3.48942
MYC2	leaf	64	0.690285	0.661124	0.437086	2.1608	-1.29462		61	1.35516	1.14951	1.32138	5.83263	-1.88042
NCED1	root	37	4.34786	1.75881	3.09341	10.4976	0.729686		64	5.17166	1.58434	2.51014	8.10571	1.40447
NCED1	leaf	64	2.43366	1.78747	3.19507	6.27632	-1.43531		61	3.33122	1.62717	2.64767	9.09323	0.0557287
NCED3	root	37	2.73084	1.74663	3.05072	8.89054	-0.286829		64	3.36056	1.20294	1.44707	5.89763	0.772878
NCED3	leaf	64	1.24357	1.81656	3.29987	4.57645	-1.95135		60	2.06589	1.54463	2.38589	5.41441	-0.967149
Nitr_1	root	60	1.40856	1.34676	1.81377	4.93252	-1.42403		52	2.24882	1.54533	2.38806	6.03629	0.196257
Nitr_1	leaf	64	-0.256066	0.995236	0.990495	1.58469	-2.04299		56	0.321376	0.951231	0.90484	1.84486	-1.96057
Nitr_2	root	60	3.9288	1.31226	1.72203	6.41831	1.47352		52	4.02507	1.33549	1.78353	6.24743	1.29066
Nitr_2	leaf	64	2.08617	1.41363	1.99835	4.68438	-0.188988		56	2.44644	1.40487	1.97365	5.22663	0.109206
NTL9	root	60	6.50317	1.45245	2.10961	8.73484	4.13843		52	7.16285	1.90541	3.6306	11.0228	3.78535
NTL9	leaf	64	6.24532	0.962597	0.926593	8.95357	4.29236		56	6.21995	1.24105	1.54022	9.4151	4.10561
OMT1b	root	37	-2.55683	1.14657	1.31463	1.73674	-4.78769		64	-0.974808	0.661572	0.437678	0.497653	-2.52718
OMT1b	leaf	61	6.41484	1.72576	2.97826	12.1004	3.67088		61	5.87662	2.15738	4.65431	11.0809	2.50541
PAL	root	37	0.475127	1.3372	1.78809	5.00443	-2.29055		64	1.08788	1.10808	1.22784	3.86884	-1.03494
PAL	leaf	64	-0.974022	1.74586	3.04804	2.60617	-5.84678		61	0.247244	2.00976	4.03914	8.60197	-3.42027
PDF2.2	root	37	9.60977	1.32189	1.74739	13.4787	6.89085		64	10.3077	0.830146	0.689142	12.4427	8.92232
PDF2.2	leaf	30	9.51609	1.21998	1.48834	11.7482	7.0581		33	8.76542	1.31111	1.71902	10.9361	5.93225
PPO	root	37	-2.34519	1.04219	1.08617	1.02042	-5.0511		64	-1.60828	0.630994	0.398153	-0.106135	-2.8482
PPO	leaf	64	5.3053	2.33081	5.43266	9.04028	-0.372187		60	5.00341	1.89138	3.57733	8.38244	1.26191
PR-4	root	37	-1.97982	1.17287	1.37562	1.36047	-4.43635		64	-0.700008	0.620528	0.385056	0.852767	-2.16221
PR-4	leaf	64	0.831351	1.68835	2.85051	3.18508	-3.44217		62	0.427925	1.76806	3.12603	6.3314	-2.91511
SAMS8	root	37	-2.41961	1.2098	1.46361	2.46957	-4.55895		64	-2.15778	0.952622	0.907489	0.538157	-4.14371
SAMS8	leaf	64	-1.19505	1.09738	1.20424	1.36339	-3.41654		62	-0.709301	1.04437	1.09071	2.93708	-3.56483
SNC1	root	35	7.27513	2.96609	8.79768	12.7743	2.58314		64	7.66372	2.66605	7.10782	13.483	3.00565
SNC1	leaf	48	8.15648	2.0133	4.05336	12.2067	3.68931		49	8.04316	2.4117	5.81628	12.3987	2.97008
TKPR1	root	37	4.235	1.16574	1.35895	9.44974	2.11379		64	4.69903	0.616274	0.379794	5.82927	3.43198
TKPR1	leaf	64	0.0117589	0.527012	0.277742	1.20083	-0.94688		62	0.144195	1.12974	1.2763	6.05855	-2.76138
TL1	root	37	1.93891	2.15303	4.63556	6.02031	-3.13857		64	4.57777	1.71956	2.9569	8.02625	0.880792
TL1	leaf	64	0.752511	2.97741	8.865	5.62779	-4.99909		62	0.380671	2.7194	7.39513	9.40234	-4.92291
UGT73B4	root	60	6.77702	1.24147	1.54124	9.22329	3.41896		52	8.75581	1.37365	1.88691	11.9619	5.58047
UGT73B4	leaf	64	4.7172	1.1853	1.40494	6.74037	2.01198		56	4.31456	1.32548	1.75689	7.12256	1.07975

## Sheet: Expr. relative to γARD
Table S5. Relative mRNA expression level of the 42 CGs in plants grown in ARD soil in relation to those grown in γARD soil (∆∆Cq = ∆Cq ARD soil - ∆Cq γARD soil)
(		ARD
candidate gene_samplename	cDNA	n	Ø ∆∆Cq Value	stan dev. ∆∆Cq Value	Var. ∆∆Cq Value	max. ∆∆Cq Value	min. ∆∆Cq Value
ALF5	root	60	-2.29499	1.36779	1.87084	1.15791	-5.40277
ALF5	leaf	64	0.112164	1.36607	1.86614	2.54038	-3.08594
AM_trans	root	60	-0.802554	1.18897	1.41366	1.97196	-2.90517
AM_trans	leaf	64	0.141415	1.31791	1.73689	3.53224	-2.27579
ANR	root	37	-0.591484	1.43037	2.04596	5.0222	-2.88133
ANR	leaf	64	-0.853098	1.61886	2.62071	2.14776	-4.94069
ANS	root	37	-0.548422	1.41572	2.00427	4.95953	-2.6659
ANS	leaf	64	-0.692093	1.42219	2.02262	1.82356	-3.89364
APT1	root	60	-0.983476	0.783166	0.61335	0.488494	-2.94953
APT1	leaf	64	0.0771283	0.511201	0.261326	2.16948	-0.623812
B4Ha	root	37	-2.0054	1.15375	1.33113	2.01508	-4.62797
B4Ha	leaf	64	0.2799	1.50744	2.27237	4.79158	-3.27721
B4Hb	root	37	-2.16852	1.17368	1.37752	1.75907	-4.86169
B4Hb	leaf	64	0.314785	1.55496	2.41791	5.07084	-3.13111
BIS1	root	37	-4.27026	1.16221	1.35074	-1.68017	-7.33116
BIS1	leaf	44	0.306079	1.65568	2.74127	4.27116	-3.36413
BIS2	root	37	-3.96012	1.57847	2.49157	2.60406	-6.70948
BIS2	leaf	46	0.813829	1.81865	3.30751	5.77463	-2.53946
BIS3	root	37	-2.70546	1.11914	1.25248	0.667376	-5.33635
BIS3	leaf	55	0.106708	1.8098	3.27538	5.76866	-2.42844
BIS4	root	37	-4.4595	1.24966	1.56164	-0.747741	-7.32964
BIS4	leaf	46	0.495387	1.94756	3.79299	4.98744	-3.90669
CHIA	root	37	-1.06636	1.48339	2.20046	3.59667	-5.56081
CHIA	leaf	64	0.285715	1.18405	1.40198	2.5744	-3.05919
CHIB	root	37	-3.26758	1.42493	2.03042	1.62664	-5.96754
CHIB	leaf	64	0.0999048	1.28528	1.65194	2.6017	-3.40034
CHS-1	root	37	-0.655054	1.33781	1.78973	4.61332	-2.70904
CHS-1	leaf	64	-0.853761	1.40512	1.97436	1.54947	-4.56294
ECHI	root	60	-1.70236	1.41746	2.0092	1.26838	-4.61302
ECHI	leaf	64	0.197296	1.38617	1.92146	4.19414	-2.86164
ERF1B	root	37	-2.71267	1.37576	1.89271	3.91831	-4.56292
ERF1B	leaf	64	-0.394579	1.35862	1.84584	2.93939	-3.00869
EXO70B1	root	60	-1.15629	0.794179	0.63072	0.626135	-2.79244
EXO70B1	leaf	64	0.0335211	0.650626	0.423315	1.22229	-1.82917
FLS3	root	60	-1.11428	0.621723	0.38654	0.04321	-2.64926
FLS3	leaf	40	0.0921056	1.60746	2.58394	3.53503	-3.34484
GH3.1	root	37	-0.789951	1.30367	1.69955	3.20869	-5.34523
GH3.1	leaf	64	-0.0375649	1.48788	2.2138	2.96552	-4.7493
GH3.109	root	37	1.09353	1.37344	1.88633	6.18943	-1.65163
GH3.109	leaf	23	1.15068	1.45509	2.11727	4.18707	-1.33203
ICS2	root	36	-1.23804	1.08551	1.17834	1.43703	-3.43907
ICS2	leaf	62	0.246556	0.816652	0.66692	1.99945	-1.68088
JAR1	root	37	-0.610022	1.23261	1.51934	3.57369	-2.66564
JAR1	leaf	64	-0.123243	0.633304	0.401074	0.98581	-1.58806
JMT	root	7	-0.694662	2.20751	4.8731	2.42463	-3.29438
JMT	leaf	64	-0.999474	1.93899	3.75968	2.9494	-5.34443
LAR	root	37	-0.493967	1.42928	2.04285	5.94226	-2.7292
LAR	leaf	64	-0.2775	1.20771	1.45856	2.47489	-2.86479
MALd1	root	37	-1.58575	1.40993	1.98791	2.75304	-4.55016
MALd1	leaf	64	0.252443	1.53283	2.34957	3.74026	-4.10067
MATE_fam2	root	60	-1.50514	0.831603	0.691564	0.329299	-3.4756
MATE_fam2	leaf	64	0.0610279	0.927288	0.859862	2.26055	-1.75112
MNL2	root	60	-2.90973	1.23562	1.52676	-0.430017	-6.16071
MNL2	leaf	62	0.369931	1.90697	3.63654	4.27161	-4.77757
MYC2	root	37	-1.58153	1.36921	1.87474	2.93146	-4.50731
MYC2	leaf	64	-0.652947	0.7968	0.63489	1.03459	-3.1544
NCED1	root	37	-0.824779	1.96274	3.85236	5.18832	-4.31608
NCED1	leaf	64	-0.867595	1.8642	3.47525	2.5973	-4.02549
NCED3	root	37	-0.713833	1.79647	3.22732	6.03129	-3.48784
NCED3	leaf	64	-0.796493	1.79941	3.23786	2.46639	-4.31212
Nitr_1	root	60	-0.924366	1.36401	1.86051	1.66209	-4.36344
Nitr_1	leaf	64	-0.67282	0.972952	0.946636	1.29906	-2.29128
Nitr_2	root	60	-0.0345023	0.937126	0.878205	1.67973	-1.93186
Nitr_2	leaf	64	-0.362392	0.935013	0.874249	1.42291	-2.13594
NTL9	root	60	-0.423273	0.897063	0.804721	0.915855	-2.37627
NTL9	leaf	64	-0.0327602	0.764432	0.584356	2.27804	-1.61392
OMT1b	root	37	-1.43337	1.06551	1.13531	3.4583	-3.06612
OMT1b	leaf	61	0.604261	1.87252	3.50635	5.55858	-3.588
PAL	root	37	-0.696509	1.35641	1.83986	5.03528	-2.47574
PAL	leaf	64	-1.18804	1.7462	3.04921	1.9955	-5.68108
PDF2.2	root	37	-0.815403	1.27072	1.61472	3.86634	-2.76845
PDF2.2	leaf	30	0.828155	1.21473	1.47557	2.72383	-1.87475
PPO	root	37	-0.736106	0.956506	0.914903	3.39285	-2.67866
PPO	leaf	64	0.269258	1.79739	3.23062	3.34128	-3.58267
PR-4	root	37	-1.23199	1.17209	1.3738	2.67287	-3.51445
PR-4	leaf	64	0.439704	1.3752	1.89117	2.76043	-3.47511
SAMS8	root	37	-0.12543	1.16016	1.34596	5.20701	-1.84741
SAMS8	leaf	64	-0.490894	0.97917	0.958773	1.47209	-2.33006
SNC1	root	35	-0.4537	1.20634	1.45527	2.39438	-3.68426
SNC1	leaf	48	0.322003	1.76572	3.11777	6.4614	-2.2022
TKPR1	root	37	-0.497957	1.22432	1.49895	5.02873	-2.30722
TKPR1	leaf	64	-0.1393	0.620157	0.384595	1.22668	-1.68373
TL1	root	37	-2.68392	2.24014	5.01824	2.92717	-7.4801
TL1	leaf	64	0.460363	2.15789	4.65648	3.44624	-5.16525
UGT73B4	root	60	-1.91178	1.18964	1.41524	0.766302	-4.56216
UGT73B4	leaf	64	0.280159	0.925536	0.856617	1.97835	-1.71334
