# Supplementary material for: Genes Involved in Stress Response and Especially in Phytoalexin Biosynthesis Are Upregulated in Four Malus Genotypes in Response to Apple Replant Disease
Source: Front Plant Sci. 2020 Feb 28;10:1724. doi: 10.3389/fpls.2019.01724 (PMC7059805; doi:10.3389/fpls.2019.01724)
Supplement: Supplementary file 8 [file Table_6.xlsx]

## Sheet: DEGs
	Table S6. Differentially expressed genes (DEGs) in root tissue of four Malus genotypes grown in ARD soil and γARD soil of two different sites in Germany, respeCqively. Ø ∆Cq, relative mRNA expression level of the CGs in relation to the expression level of the reference genes (Ø ∆Cq control = Ø ∆Cq candidate gene (gamma) – Ø ∆Cq reference gene (gamma); Ø ∆Cq sample = Ø ∆Cq candidate gene (ARD) – Ø…
					Ø ∆Cq						Ø ∆∆ Cq value						Ø ∆∆ Cq Fold
nr	candidategene_Primername	Genotype	Soil origin	Soil treatment	n	Ø ∆Cq value	stan dev. ∆Cq value	Var. ∆Cq value	max. ∆Cq value	min. ∆Cq value	n	Ø ∆∆ Cq value	stan dev. ∆∆ Cq value	Var. ∆∆ Cq value	max. ∆∆ Cq value	min. ∆∆ Cq value	n	Ø ∆∆ Cq fold change	stan dev. ∆∆ Cq fold change	Var. ∆∆ Cq fold change	max. ∆∆ Cq fold change	min. ∆∆ Cq fold change
1	ALF5	B63	Heidgraben	sample (ARD)	10	6.62863	0.517815	0.268132	7.41129	5.83711	10	-2.78758	0.517815	0.268132	-2.00492	-3.5791	10	7.31172	2.61021	6.81317	11.9513	4.01366
2				control (gamma)	10	9.41621	2.22045	4.9304	12.187	5.55993	10	0	2.22045	4.9304	2.77079	-3.85628	10	3.26102	5.52545	30.5306	14.4829	0.146524
3			Meckenheim	sample (ARD)	8	7.2189	1.10286	1.21631	8.9065	5.90833	8	-0.529694	1.10286	1.21631	1.15791	-1.84026	8	1.80716	1.18394	1.40172	3.58074	0.448162
4				control (gamma)	10	7.74859	0.745251	0.555399	8.65878	6.9441	10	0	0.745251	0.555399	0.910192	-0.804492	10	1.11807	0.512951	0.263119	1.74653	0.532114
5		M26	Heidgraben	sample (ARD)	10	9.02407	0.971633	0.944071	10.4874	7.78041	10	-2.10917	0.971633	0.944071	-0.645809	-3.35283	10	5.20976	3.16268	10.0025	10.2165	1.56462
6				control (gamma)	8	11.1332	1.00362	1.00726	12.3423	9.95613	8	0	1.00362	1.00726	1.20908	-1.17711	8	1.21856	0.753142	0.567222	2.26123	0.432545
7			Meckenheim	sample (ARD)	8	9.27346	1.75008	3.06277	11.7931	6.90702	8	-2.38737	1.75008	3.06277	0.13232	-4.7538	8	9.35952	10.337	106.853	26.9797	0.912363
8				control (gamma)	6	11.6608	1.7036	2.90224	14.695	10.0879	6	0	1.7036	2.90224	3.0342	-1.57292	6	1.47843	1.03699	1.07535	2.97506	0.122072
9		M9	Heidgraben	sample (ARD)	4	6.47762	0.783426	0.613756	7.18046	5.7617	4	-2.75536	0.783426	0.613756	-2.05252	-3.47128	4	7.51318	3.80813	14.5018	11.0907	4.14829
10				control (gamma)	4	9.23298	0.292941	0.0858144	9.55515	8.89554	4	0	0.292941	0.0858144	0.322177	-0.337436	4	1.01558	0.206106	0.0424797	1.26351	0.799862
11		MAL0595	Heidgraben	sample (ARD)	10	6.36957	0.634654	0.402786	7.31316	5.47243	10	-2.20031	0.634654	0.402786	-1.25672	-3.09745	10	4.99953	2.12341	4.50889	8.55906	2.38952
12				control (gamma)	6	8.56988	0.603542	0.364263	9.04453	7.77409	6	0	0.603542	0.364263	0.474645	-0.795793	6	1.08054	0.488893	0.239017	1.73603	0.719644
13			Meckenheim	sample (ARD)	10	7.96187	1.71488	2.9408	10.9079	5.79615	10	-3.23705	1.71488	2.9408	-0.290973	-5.40277	10	15.3706	14.3557	206.087	42.3054	1.22346
14				control (gamma)	8	11.1989	0.876418	0.768109	12.461	10.0508	8	0	0.876418	0.768109	1.26209	-1.14813	8	1.16265	0.64737	0.419088	2.21627	0.41694
15	AM_trans	B63	Heidgraben	sample (ARD)	10	2.26192	0.708306	0.501698	3.08906	1.22768	10	-1.08236	0.708306	0.501698	-0.255217	-2.1166	10	2.363	1.18253	1.39837	4.3367	1.19352
16				control (gamma)	10	3.34428	0.804276	0.64686	4.38553	2.60803	10	0	0.804276	0.64686	1.04125	-0.73625	10	1.13336	0.52648	0.277181	1.66584	0.485905
17			Meckenheim	sample (ARD)	8	1.93062	0.682059	0.465205	2.9139	1.12619	8	-0.539105	0.682059	0.465205	0.444174	-1.34354	8	1.59134	0.6844	0.468403	2.53773	0.735005
18				control (gamma)	10	2.46972	0.755643	0.570997	3.47053	1.67795	10	0	0.755643	0.570997	1.00081	-0.791771	10	1.12316	0.533307	0.284417	1.7312	0.499721
19		M26	Heidgraben	sample (ARD)	10	2.71644	0.45352	0.20568	3.58664	2.31645	10	1.10176	0.45352	0.20568	1.97196	0.701769	10	0.484409	0.124435	0.0154842	0.614818	0.254906
20				control (gamma)	8	1.61468	0.651244	0.424118	2.48573	0.898389	8	0	0.651244	0.424118	0.871051	-0.71629	8	1.08813	0.452044	0.204344	1.64295	0.546748
21			Meckenheim	sample (ARD)	8	1.67709	0.823946	0.678887	2.60045	0.820905	8	-0.906542	0.823946	0.678887	0.0168166	-1.76273	8	2.14654	1.11478	1.24273	3.39339	0.988411
22				control (gamma)	6	2.58363	1.274	1.62307	4.20177	1.37573	6	0	1.274	1.62307	1.61814	-1.2079	6	1.30655	0.861492	0.742169	2.31001	0.325756
23		M9	Heidgraben	sample (ARD)	4	2.32045	0.581322	0.337935	2.86816	1.78024	4	-1.44195	0.581322	0.337935	-0.894243	-1.98216	4	2.88395	1.11746	1.24872	3.95084	1.85863
24				control (gamma)	4	3.7624	0.513187	0.263361	4.2219	3.31496	4	0	0.513187	0.263361	0.459498	-0.447438	4	1.04782	0.361295	0.130534	1.36362	0.727239
25		MAL0595	Heidgraben	sample (ARD)	10	2.53728	0.712878	0.508195	3.49768	1.70721	10	-2.0751	0.712878	0.508195	-1.1147	-2.90517	10	4.6754	2.11943	4.49199	7.49107	2.1655
26				control (gamma)	6	4.61238	1.08822	1.18423	5.77671	3.33416	6	0	1.08822	1.18423	1.16433	-1.27822	6	1.26036	0.911195	0.830276	2.4254	0.446171
27			Meckenheim	sample (ARD)	10	1.92772	0.908277	0.824968	3.16873	0.939997	10	-1.02633	0.908277	0.824968	0.214675	-2.01406	10	2.3918	1.27986	1.63803	4.03916	0.861741
28				control (gamma)	8	2.95405	0.64637	0.417794	3.66898	2.23201	8	0	0.64637	0.417794	0.71493	-0.722042	8	1.08927	0.464103	0.215392	1.64952	0.609235
29	ANR	B63	Heidgraben	sample (ARD)	5	-1.54976	0.820936	0.673935	-0.096764	-2.08885	5	-0.645703	0.820936	0.673935	0.807296	-1.18479	5	1.72978	0.669025	0.447594	2.2733	0.571452
30				control (gamma)	10	-0.916782	0.727655	0.529481	0.20228	-1.64886	10	0	0.727531	0.529302	1.13178	-0.719354	10	1.1072	0.467785	0.218822	1.64644	0.456351
31			Meckenheim	sample (ARD)	5	-1.92362	3.05418	9.32802	3.51577	-3.64304	5	-0.417192	3.05418	9.32802	5.0222	-2.13661	5	2.80175	1.69156	2.86138	4.39728	0.0307727
32				control (gamma)	10	-1.48211	0.843178	0.710949	0.0196405	-2.42892	10	0	0.842788	0.710291	1.47825	-0.971139	10	1.13632	0.52104	0.271482	1.96039	0.358924
33		M26	Heidgraben	sample (ARD)	5	-0.889145	0.618877	0.383009	-0.0833333	-1.49175	5	-2.27873	0.618877	0.383009	-1.47291	-2.88133	5	5.2073	2.09502	4.3891	7.36827	2.77582
34				control (gamma)	10	1.34318	1.17852	1.3889	2.92409	-0.520028	10	0	1.1775	1.38651	1.5345	-1.90961	10	1.37213	1.23801	1.53266	3.75707	0.345198
35			Meckenheim	sample (ARD)	10	-0.142187	0.586839	0.34438	0.891304	-0.848045	10	-0.228252	0.587708	0.3454	0.827557	-0.911792	10	1.25378	0.448817	0.201437	1.88138	0.563483
36				control (gamma)	10	0.0860659	0.770324	0.593399	0.914342	-1.34413	10	0	0.769965	0.592846	0.850595	-1.45251	10	1.15237	0.718358	0.516039	2.73684	0.554556
37		M9	Heidgraben	sample (ARD)	2	-1.28959	0.367873	0.13533	-1.02947	-1.54972	2	-1.362	0.367873	0.13533	-1.10188	-1.62213	2	2.61231	0.658987	0.434264	3.07829	2.14634
38				control (gamma)	4	0.0448224	0.240438	0.0578106	0.277427	-0.190515	4	0	0.238319	0.056796	0.207753	-0.207753	4	1.01025	0.165754	0.0274745	1.15489	0.865885
39		MAL0595	Heidgraben	sample (ARD)	5	-1.72954	0.82739	0.684574	-0.956934	-3.11078	5	0.014511	0.82739	0.684574	0.787118	-1.36673	5	1.1524	0.813628	0.661991	2.57885	0.579501
40				control (gamma)	10	-1.76848	0.619327	0.383566	-0.827397	-2.56137	10	0	0.618792	0.382903	0.916654	-0.768469	10	1.08244	0.436078	0.190164	1.70346	0.529736
41			Meckenheim	sample (ARD)	5	-1.12614	1.21605	1.47879	0.840517	-2.51736	5	-0.0485682	1.21605	1.47879	1.91809	-1.43978	5	1.30435	0.881924	0.77779	2.7128	0.264604
42				control (gamma)	10	-1.03737	0.568166	0.322812	-0.162679	-1.94921	10	0	0.566583	0.321016	0.914895	-0.87164	10	1.06866	0.398262	0.158612	1.82974	0.530382
43	ANS	B63	Heidgraben	sample (ARD)	5	-1.86893	0.975162	0.950942	-0.154019	-2.47164	5	-0.848052	0.975162	0.950942	0.866861	-1.45076	5	2.0628	0.897224	0.805012	2.73351	0.548339
44				control (gamma)	10	-1.03032	0.95694	0.915734	0.452989	-2.1278	10	0	0.956888	0.915635	1.49275	-1.10692	10	1.18833	0.653853	0.427524	2.15385	0.355335
45			Meckenheim	sample (ARD)	5	-2.34506	3.05936	9.3597	3.06302	-4.07217	5	-0.44855	3.05936	9.3597	4.95953	-2.17566	5	2.929	1.90986	3.64758	4.51794	0.032139
46				control (gamma)	10	-1.91744	0.794893	0.631855	-0.621285	-3.03596	10	0	0.794587	0.631368	1.27522	-1.09758	10	1.13493	0.580662	0.337168	2.13996	0.413161
47		M26	Heidgraben	sample (ARD)	5	-0.786058	0.780203	0.608717	0.318114	-1.54894	5	-1.90302	0.780203	0.608717	-0.798844	-2.6659	5	4.16698	2.0132	4.05299	6.34623	1.73971
48				control (gamma)	10	1.07163	0.674823	0.455386	1.97186	0.183889	10	0	0.67313	0.453103	0.854906	-0.894897	10	1.10239	0.508789	0.258866	1.85948	0.552901
49			Meckenheim	sample (ARD)	10	0.134596	0.586967	0.34453	0.984199	-0.789667	10	-0.260739	0.587125	0.344715	0.604403	-1.16946	10	1.29169	0.538995	0.290515	2.24928	0.657744
50				control (gamma)	10	0.395335	0.786893	0.6192	1.26588	-1.04027	10	0	0.786722	0.618932	0.886086	-1.45114	10	1.15693	0.722349	0.521789	2.73424	0.54108
51		M9	Heidgraben	sample (ARD)	2	-1.20811	0.644974	0.415992	-0.752046	-1.66418	2	-1.386	0.644974	0.415992	-0.929937	-1.84207	2	2.74521	1.18797	1.41127	3.58524	1.90519
52				control (gamma)	4	0.118831	0.270395	0.0731134	0.349298	-0.229756	4	0	0.261654	0.0684626	0.289527	-0.289527	4	1.01237	0.182635	0.0333556	1.22224	0.81817
53		MAL0595	Heidgraben	sample (ARD)	5	-1.72693	0.83109	0.69071	-0.953925	-3.05332	5	0.0192111	0.83109	0.69071	0.792217	-1.30718	5	1.14479	0.776856	0.603505	2.47458	0.577456
54				control (gamma)	10	-1.79289	0.658889	0.434134	-0.734172	-2.55738	10	0	0.657043	0.431706	1.01197	-0.717736	10	1.09065	0.44618	0.199077	1.6446	0.495868
55			Meckenheim	sample (ARD)	5	-1.28113	1.21394	1.47365	0.726321	-2.57416	5	0.197964	1.21394	1.47365	2.20541	-1.09507	5	1.08867	0.685412	0.469789	2.13623	0.216823
56				control (gamma)	10	-1.50093	0.66047	0.436221	-0.345038	-2.34814	10	0	0.660069	0.435691	1.13405	-0.869046	10	1.08824	0.431147	0.185887	1.82645	0.455634
57	APT1	B63	Heidgraben	sample (ARD)	10	-0.577914	0.634772	0.402935	0.258032	-1.59789	10	-0.892808	0.634772	0.402935	-0.0568612	-1.91278	10	2.03082	0.941981	0.887328	3.76535	1.0402
58				control (gamma)	10	0.314894	0.893454	0.79826	1.67398	-0.647111	10	0	0.893454	0.79826	1.35908	-0.962004	10	1.16409	0.593195	0.35188	1.94801	0.38983
59			Meckenheim	sample (ARD)	8	-0.792486	0.7254	0.526205	-0.184245	-1.92432	8	-1.10504	0.7254	0.526205	-0.496795	-2.23687	8	2.42967	1.39661	1.95053	4.71372	1.41107
60				control (gamma)	10	0.312549	1.36345	1.85901	2.58388	-0.978609	10	0	1.36345	1.85901	2.27133	-1.29116	10	1.36843	0.890325	0.792678	2.44724	0.207139
61		M26	Heidgraben	sample (ARD)	10	-0.762906	0.405911	0.164764	0.0315099	-1.11139	10	-0.553586	0.405911	0.164764	0.240829	-0.90207	10	1.51456	0.35242	0.1242	1.86874	0.846259
62				control (gamma)	8	-0.20932	0.425094	0.180705	0.531709	-0.737338	8	0	0.425094	0.180705	0.741028	-0.528018	8	1.03668	0.283737	0.0805066	1.44195	0.598313
63			Meckenheim	sample (ARD)	8	-0.977895	0.679538	0.461772	-0.33111	-1.99426	8	-0.728999	0.679538	0.461772	-0.0822138	-1.74537	8	1.8369	0.938477	0.880739	3.3528	1.05864
64				control (gamma)	6	-0.248896	1.01294	1.02606	1.06475	-1.30471	6	0	1.01294	1.02606	1.31365	-1.05581	6	1.20079	0.711239	0.505862	2.07888	0.402302
65		M9	Heidgraben	sample (ARD)	4	-1.50094	0.113094	0.0127902	-1.37615	-1.64418	4	-1.43399	0.113094	0.0127902	-1.3092	-1.57723	4	2.70819	0.213985	0.0457895	2.98397	2.47805
66				control (gamma)	4	-0.0669488	0.777141	0.603947	0.636057	-0.806176	4	0	0.777141	0.603947	0.703005	-0.739227	4	1.11106	0.560989	0.314709	1.66928	0.614291
67		MAL0595	Heidgraben	sample (ARD)	10	-0.824732	0.666328	0.443993	0.0240147	-1.92526	10	-1.84901	0.666328	0.443993	-1.00026	-2.94953	10	3.99219	2.05655	4.22939	7.72498	2.00036
68				control (gamma)	6	1.02428	0.708494	0.501964	1.92871	0.261176	6	0	0.708494	0.501964	0.904433	-0.763101	6	1.09815	0.485322	0.235538	1.69713	0.534243
69			Meckenheim	sample (ARD)	10	-0.528723	0.913115	0.833779	0.524399	-1.81365	10	-0.564629	0.913115	0.833779	0.488494	-1.84955	10	1.77815	1.14748	1.31671	3.60388	0.712769
70				control (gamma)	8	0.0359059	0.467271	0.218342	0.794462	-0.438587	8	0	0.467271	0.218342	0.758556	-0.474493	8	1.04284	0.295635	0.0874001	1.38943	0.591088
71	B4Ha	B63	Heidgraben	sample (ARD)	5	-1.44519	0.57538	0.331062	-0.677083	-2.12219	5	-1.8822	0.57538	0.331062	-1.1141	-2.55921	5	3.91779	1.46852	2.15654	5.89384	2.16459
72				control (gamma)	10	0.391752	0.439164	0.192865	0.97352	-0.183258	10	0	0.436565	0.190589	0.602259	-0.620272	10	1.04148	0.308785	0.0953482	1.53716	0.658722
73			Meckenheim	sample (ARD)	5	-2.12001	2.69578	7.26723	2.60038	-4.04267	5	-2.70531	2.69578	7.26723	2.01508	-4.62797	5	12.7596	9.21223	84.8651	24.7262	0.247401
74				control (gamma)	10	0.566388	0.442882	0.196144	1.31665	-0.0295241	10	0	0.442433	0.195747	0.76917	-0.577001	10	1.04019	0.289435	0.0837724	1.49175	0.586755
75		M26	Heidgraben	sample (ARD)	5	-2.56044	0.414025	0.171417	-2.20698	-3.27382	5	-2.72493	0.414025	0.171417	-2.37147	-3.43831	5	6.85569	2.27045	5.15496	10.8401	5.17469
76				control (gamma)	10	0.14159	0.928651	0.862392	1.21597	-1.50753	10	0	0.928337	0.861809	1.09728	-1.67202	10	1.24334	1.00213	1.00427	3.18661	0.467396
77			Meckenheim	sample (ARD)	10	-2.76011	0.497228	0.247236	-2.07988	-3.41175	10	-1.69627	0.497263	0.247271	-1.03215	-2.33179	10	3.41076	1.10065	1.21142	5.03431	2.04508
78				control (gamma)	10	-1.06384	0.672515	0.452276	-0.507368	-2.47257	10	0	0.6723	0.451987	0.572591	-1.42485	10	1.1224	0.66743	0.445463	2.68486	0.672408
79		M9	Heidgraben	sample (ARD)	2	-2.3441	0.0332244	0.00110386	-2.3206	-2.36759	2	-2.12963	0.0332244	0.00110386	-2.10614	-2.15312	2	4.37663	0.100782	0.0101571	4.44789	4.30537
80				control (gamma)	4	-0.246186	0.266714	0.0711363	0.0192287	-0.575035	4	0	0.264187	0.069795	0.297132	-0.297132	4	1.01261	0.184525	0.0340494	1.2287	0.813869
81		MAL0595	Heidgraben	sample (ARD)	5	-0.549478	0.692232	0.479186	0.440288	-1.20388	5	-1.04613	0.692232	0.479186	-0.0563613	-1.70053	5	2.24982	0.974399	0.949453	3.2502	1.03984
82				control (gamma)	10	0.421612	0.446219	0.199112	1.14254	-0.287783	10	0	0.439153	0.192855	0.645892	-0.634358	10	1.0425	0.318127	0.101205	1.55225	0.639097
83			Meckenheim	sample (ARD)	5	-0.914304	0.657476	0.432275	-0.441896	-2.02714	5	-2.237	0.657476	0.432275	-1.76459	-3.34984	5	5.18427	2.86753	8.22273	10.1953	3.39779
84				control (gamma)	10	1.27523	0.592754	0.351357	2.30235	0.522648	10	0	0.590638	0.348853	1.07458	-0.705119	10	1.07375	0.406083	0.164903	1.63028	0.474809
85	B4Hb	B63	Heidgraben	sample (ARD)	5	-1.15893	0.475132	0.225751	-0.521867	-1.56657	5	-1.78911	0.475132	0.225751	-1.15205	-2.19674	5	3.60032	1.08133	1.16927	4.58443	2.22229
86				control (gamma)	10	0.584777	0.488947	0.239069	1.23264	0.095911	10	0	0.486599	0.236778	0.630379	-0.508914	10	1.05021	0.330194	0.109028	1.42298	0.646007
87			Meckenheim	sample (ARD)	5	-2.02086	2.67592	7.16054	2.63382	-3.98694	5	-2.8956	2.67592	7.16054	1.75907	-4.86169	5	14.6593	11.0037	121.082	29.0746	0.295438
88				control (gamma)	10	0.842018	0.387263	0.149973	1.49288	0.266592	10	0	0.385723	0.148783	0.618136	-0.542698	10	1.03162	0.264569	0.069997	1.45669	0.651512
89		M26	Heidgraben	sample (ARD)	5	-2.79557	0.626739	0.392802	-1.95026	-3.68859	5	-2.74541	0.626739	0.392802	-1.90009	-3.63843	5	7.23504	3.22908	10.427	12.4531	3.73238
90				control (gamma)	10	-0.0730624	0.995419	0.99086	0.996235	-1.80921	10	0	0.995127	0.990277	1.0922	-1.75615	10	1.28255	1.09729	1.20405	3.37796	0.469046
91			Meckenheim	sample (ARD)	10	-3.08127	0.510325	0.260432	-2.47661	-3.8419	10	-1.61108	0.510356	0.260463	-1.00631	-2.37099	10	3.23509	1.17541	1.38158	5.17295	2.00876
92				control (gamma)	10	-1.47019	0.694938	0.482939	-0.990819	-2.93102	10	0	0.694938	0.482939	0.480096	-1.46156	10	1.13265	0.702956	0.494148	2.75406	0.71693
93		M9	Heidgraben	sample (ARD)	2	-1.95887	0.100457	0.0100915	-1.88784	-2.02991	2	-2.42674	0.100457	0.0100915	-2.35571	-2.49778	2	5.3833	0.374543	0.140283	5.64814	5.11846
94				control (gamma)	4	0.466579	0.294545	0.0867565	0.820668	0.109911	4	0	0.294541	0.0867543	0.355378	-0.355378	4	1.01571	0.206878	0.0427984	1.27932	0.781665
95		MAL0595	Heidgraben	sample (ARD)	5	0.393762	1.04055	1.08274	1.57193	-0.848229	5	-2.10688	1.04055	1.08274	-0.928717	-3.34887	5	5.22607	3.39174	11.5039	10.1885	1.90358
96				control (gamma)	10	2.4209	0.429941	0.184849	2.94863	1.66262	10	0	0.421644	0.177784	0.447989	-0.758127	10	1.04216	0.339418	0.115205	1.69129	0.733064
97			Meckenheim	sample (ARD)	5	-0.467134	0.920859	0.847981	0.522573	-1.78865	5	-2.3172	0.920859	0.847981	-1.32749	-3.63872	5	5.89458	3.98097	15.8482	12.4556	2.50966
98				control (gamma)	10	1.86754	0.905978	0.820797	3.20878	0.608884	10	0	0.905791	0.820458	1.32377	-1.24118	10	1.18969	0.727877	0.529804	2.36392	0.39949
99	BIS1	B63	Heidgraben	sample (ARD)	5	-1.88681	0.59962	0.359544	-1.16301	-2.45351	5	-4.58107	0.59962	0.359544	-3.85727	-5.14777	5	25.5391	9.58838	91.9371	35.4514	14.4929
100				control (gamma)	10	2.72372	1.21909	1.48619	4.5838	0.940299	10	0	1.2187	1.48523	1.83062	-1.75396	10	1.34464	1.05419	1.11132	3.37283	0.281143
101			Meckenheim	sample (ARD)	5	-2.91322	2.28256	5.21009	0.93325	-4.71774	5	-5.52664	2.28256	5.21009	-1.68017	-7.33116	5	82.1211	63.7722	4066.9	161.027	3.20466
102				control (gamma)	10	2.67008	1.44135	2.0775	4.01986	0.0734903	10	0	1.44012	2.07393	1.34333	-2.65326	10	1.73821	2.24643	5.04645	6.29085	0.394109
103		M26	Heidgraben	sample (ARD)	5	0.116214	0.599927	0.359913	0.816119	-0.540476	5	-4.17375	0.599927	0.359913	-3.47385	-4.83044	5	19.3315	7.92502	62.806	28.4516	11.1105
104				control (gamma)	10	4.29803	0.853211	0.72797	5.30915	3.16811	10	0	0.853169	0.727897	1.00306	-1.12186	10	1.1713	0.687608	0.472805	2.17627	0.498942
105			Meckenheim	sample (ARD)	10	-1.20734	0.533217	0.284321	-0.45723	-1.84289	10	-4.12099	0.530515	0.281446	-3.3944	-4.77705	10	18.4594	6.50174	42.2726	27.418	10.5152
106				control (gamma)	10	2.91365	0.679352	0.461519	3.76434	1.63652	10	0	0.678899	0.460904	0.82717	-1.2536	10	1.11136	0.577937	0.334011	2.38435	0.563634
107		M9	Heidgraben	sample (ARD)	2	-0.874805	0.306806	0.0941302	-0.65786	-1.09175	2	-4.59727	0.306806	0.0941302	-4.38033	-4.81422	2	24.4798	5.16704	26.6983	28.1335	20.8262
108				control (gamma)	4	3.75065	0.628602	0.395141	4.40363	3.0413	4	0	0.627759	0.394081	0.681165	-0.681165	4	1.07212	0.451485	0.203838	1.60343	0.623661
109		MAL0595	Heidgraben	sample (ARD)	5	-0.115439	0.659053	0.43435	0.876952	-0.6796	5	-3.05851	0.659053	0.43435	-2.06612	-3.62267	5	8.97751	3.47234	12.0571	12.3178	4.18758
110				control (gamma)	10	2.9548	0.698157	0.487423	3.85791	1.82888	10	0	0.698047	0.48727	0.891381	-1.13765	10	1.11781	0.592976	0.35162	2.20022	0.539098
111			Meckenheim	sample (ARD)	5	-0.491001	1.03705	1.07547	0.542461	-2.10847	5	-4.1791	1.03705	1.07547	-3.14564	-5.79657	5	22.7664	19.0486	362.848	55.5828	8.84974
112				control (gamma)	10	3.72929	0.292726	0.0856887	4.18431	3.43086	10	0	0.289488	0.0838031	0.418764	-0.295484	10	1.01764	0.19332	0.0373726	1.2273	0.748065
113	BIS2	B63	Heidgraben	sample (ARD)	5	-1.83728	0.512408	0.262562	-1.17218	-2.37763	5	-5.06763	0.512408	0.262562	-4.40254	-5.60799	5	35.1888	11.6188	134.998	48.7722	21.1493
114				control (gamma)	10	3.07304	1.34423	1.80696	5.20065	1.172	10	0	1.33396	1.77946	1.97029	-1.9866	10	1.42654	1.25529	1.57574	3.96302	0.255202
115			Meckenheim	sample (ARD)	5	-1.93145	3.85996	14.8993	4.88411	-4.42943	5	-4.2115	3.85996	14.8993	2.60406	-6.70948	5	52.698	39.3692	1549.93	104.654	0.164475
116				control (gamma)	10	2.15035	1.31667	1.73362	3.25	-0.476632	10	0	1.30955	1.71493	1.0746	-2.49727	10	1.5923	1.92227	3.69513	5.64617	0.474802
117		M26	Heidgraben	sample (ARD)	5	-2.90143	0.909885	0.827891	-1.51337	-3.83138	5	-3.20498	0.909885	0.827891	-1.81691	-4.13493	5	10.6047	5.61735	31.5546	17.5686	3.52327
118				control (gamma)	10	0.224762	0.468432	0.219428	0.959652	-0.592078	10	0	0.461011	0.212531	0.656104	-0.738054	10	1.04773	0.34365	0.118095	1.66792	0.63459
119			Meckenheim	sample (ARD)	10	-3.82372	0.388696	0.151084	-3.16303	-4.50913	10	-3.44075	0.371819	0.138249	-2.91315	-3.99308	10	11.1837	2.8403	8.0673	15.9234	7.53262
120				control (gamma)	10	-0.382969	0.548921	0.301315	0.374991	-1.13706	10	0	0.530693	0.281635	0.624873	-0.887182	10	1.06355	0.40007	0.160056	1.84956	0.648477
121		M9	Heidgraben	sample (ARD)	2	-2.2907	0.2127	0.0452411	-2.1403	-2.4411	2	-4.02777	0.2127	0.0452411	-3.87736	-4.17817	2	16.3996	2.40911	5.80382	18.1031	14.6961
122				control (gamma)	4	1.69018	0.289894	0.0840385	1.96769	1.31891	4	0	0.284795	0.081108	0.324386	-0.324386	4	1.01467	0.199267	0.0397074	1.25213	0.798638
123		MAL0595	Heidgraben	sample (ARD)	5	-0.183483	0.706341	0.498918	0.969621	-0.921366	5	-3.42581	0.706341	0.498918	-2.27271	-4.16369	5	11.6837	4.74379	22.5036	17.9224	4.83229
124				control (gamma)	10	3.13683	0.991191	0.982459	4.32162	1.68038	10	0	0.984933	0.970093	1.28152	-1.42949	10	1.22851	0.827101	0.684096	2.69351	0.41136
125			Meckenheim	sample (ARD)	5	-0.698804	1.06993	1.14476	0.205004	-2.38129	5	-4.90236	1.06993	1.14476	-3.99855	-6.58484	5	38.2827	33.4985	1122.15	95.992	15.9839
126				control (gamma)	10	4.12495	0.444294	0.197397	4.72532	3.3195	10	0	0.4365	0.190532	0.526554	-0.726853	10	1.04356	0.334273	0.111739	1.65502	0.694211
127	BIS3	B63	Heidgraben	sample (ARD)	5	-3.98645	0.468527	0.219518	-3.28828	-4.41608	5	-3.32469	0.468527	0.219518	-2.62652	-3.75432	5	10.4215	3.05344	9.32347	13.4947	6.17535
128				control (gamma)	10	-0.672642	1.04572	1.09353	0.570329	-2.37966	10	0	1.04566	1.0934	1.23209	-1.7179	10	1.27963	1.00156	1.00313	3.28958	0.4257
129			Meckenheim	sample (ARD)	5	-4.63106	2.46156	6.05926	-0.297462	-6.30119	5	-3.66622	2.46156	6.05926	0.667376	-5.33635	5	22.6312	14.8213	219.671	40.4018	0.629651
130				control (gamma)	10	-0.953348	0.846061	0.71582	-0.105606	-2.54654	10	0	0.845974	0.715673	0.853534	-1.60469	10	1.20144	0.898532	0.807361	3.0413	0.553427
131		M26	Heidgraben	sample (ARD)	5	-4.35717	0.448978	0.201582	-3.74443	-4.90659	5	-2.79051	0.448978	0.201582	-2.17777	-3.33994	5	7.18575	2.17018	4.70969	10.1256	4.52454
132				control (gamma)	10	-1.59222	0.485128	0.235349	-1.19087	-2.48811	10	0	0.484379	0.234623	0.426921	-0.893728	10	1.05869	0.421598	0.177745	1.85797	0.743848
133			Meckenheim	sample (ARD)	10	-4.86693	0.380475	0.144762	-4.37752	-5.499	10	-2.2077	0.378981	0.143627	-1.73198	-2.82608	10	4.76801	1.29327	1.67255	7.09145	3.32184
134				control (gamma)	10	-2.65923	0.56828	0.322943	-1.99451	-3.71051	10	0	0.568097	0.322734	0.678405	-1.06497	10	1.07684	0.467886	0.218917	2.09213	0.624856
135		M9	Heidgraben	sample (ARD)	2	-4.12433	0.0754193	0.00568807	-4.071	-4.17766	2	-3.22765	0.0754193	0.00568807	-3.17432	-3.28098	2	9.3738	0.489808	0.239912	9.72015	9.02746
136				control (gamma)	4	-0.908937	0.179311	0.0321526	-0.721604	-1.12078	4	0	0.178752	0.0319523	0.199589	-0.199589	4	1.00576	0.124322	0.015456	1.14837	0.870799
137		MAL0595	Heidgraben	sample (ARD)	5	-2.86908	0.61885	0.382975	-1.98411	-3.53045	5	-1.73587	0.61885	0.382975	-0.850902	-2.39725	5	3.56989	1.40753	1.98115	5.26797	1.80363
138				control (gamma)	10	-1.15356	0.580983	0.337541	-0.386616	-2.14345	10	0	0.580587	0.337081	0.787297	-1.01025	10	1.08065	0.480274	0.230663	2.01425	0.579429
139			Meckenheim	sample (ARD)	5	-3.02404	0.707791	0.500967	-2.39541	-4.21652	5	-2.79668	0.707791	0.500967	-2.16804	-3.98916	5	7.7583	4.63486	21.4819	15.8802	4.49414
140				control (gamma)	10	-0.247832	0.432962	0.187456	0.463241	-0.989616	10	0	0.432424	0.18699	0.731543	-0.721313	10	1.04102	0.312289	0.0975243	1.64868	0.602259
141	BIS4	B63	Heidgraben	sample (ARD)	5	0.428852	0.629824	0.396679	1.2358	-0.0725758	5	-4.94273	0.629824	0.396679	-4.13579	-5.44416	5	32.9981	12.6779	160.73	43.5367	17.5791
142				control (gamma)	10	5.21213	1.20146	1.44351	6.71885	3.3174	10	0	1.18965	1.41526	1.39222	-1.93552	10	1.38064	1.2378	1.53214	3.82515	0.380977
143			Meckenheim	sample (ARD)	5	-0.277361	2.70528	7.31851	4.29882	-2.28308	5	-5.32392	2.70528	7.31851	-0.747741	-7.32964	5	83.0121	66.2704	4391.77	160.858	1.67916
144				control (gamma)	10	4.88883	1.39212	1.938	6.26441	2.21526	10	0	1.38216	1.91035	1.21786	-2.57959	10	1.69838	2.19244	4.80677	5.9777	0.429921
145		M26	Heidgraben	sample (ARD)	5	-0.180458	0.883903	0.781284	1.1963	-1.0951	5	-3.76904	0.883903	0.781284	-2.39228	-4.68368	5	15.5389	7.92264	62.7682	25.6998	5.24988
146				control (gamma)	10	3.49605	0.579183	0.335452	4.15765	2.54015	10	0	0.57091	0.325938	0.754135	-0.97211	10	1.07751	0.467338	0.218405	1.96171	0.592902
147			Meckenheim	sample (ARD)	10	-1.22363	0.412621	0.170256	-0.712136	-1.77881	10	-4.57248	0.432645	0.187182	-3.9983	-5.15025	10	24.7672	7.33065	53.7384	35.5125	15.9812
148				control (gamma)	10	3.34884	0.497719	0.247724	4.08269	2.48783	10	0	0.481801	0.232132	0.70132	-0.979472	10	1.05369	0.382701	0.14646	1.97174	0.615009
149		M9	Heidgraben	sample (ARD)	2	1.11742	0.46825	0.219259	1.44853	0.786321	2	-3.78547	0.46825	0.219259	-3.45437	-4.11657	2	14.154	4.51491	20.3845	17.3465	10.9615
150				control (gamma)	4	4.86142	0.624954	0.390568	5.59881	4.20698	4	0	0.623116	0.388274	0.695919	-0.695919	4	1.07114	0.449957	0.202461	1.61992	0.617316
151		MAL0595	Heidgraben	sample (ARD)	5	-0.227813	0.722263	0.521664	0.905205	-0.985712	5	-3.50563	0.722263	0.521664	-2.37261	-4.26353	5	12.4148	5.27367	27.8116	19.2066	5.17877
152				control (gamma)	10	3.11421	0.895438	0.801808	4.43307	1.76865	10	0	0.878674	0.772068	1.30866	-1.40017	10	1.18004	0.733823	0.538496	2.63932	0.403696
153			Meckenheim	sample (ARD)	5	-0.443433	1.09436	1.19763	0.279948	-2.25813	5	-4.79981	1.09436	1.19763	-4.07643	-6.61451	5	36.6084	35.0022	1225.16	97.9862	16.8705
154				control (gamma)	10	4.161	0.45274	0.204974	4.87261	3.32642	10	0	0.403188	0.162561	0.661845	-0.639211	10	1.03536	0.286866	0.0822923	1.55748	0.632069
155	CHIA	B63	Heidgraben	sample (ARD)	5	-1.87099	0.295836	0.0875191	-1.51908	-2.32695	5	-1.97977	0.295836	0.0875191	-1.62786	-2.43574	5	4.01331	0.864003	0.746501	5.41041	3.09055
156				control (gamma)	10	0.0991266	0.330454	0.1092	0.532198	-0.321037	10	0	0.330297	0.109096	0.442732	-0.429825	10	1.0237	0.231897	0.0537762	1.34707	0.73574
157			Meckenheim	sample (ARD)	5	-2.3376	2.59336	6.72551	2.26142	-3.77293	5	-1.00235	2.59336	6.72551	3.59667	-2.43768	5	3.66452	2.21513	4.90681	5.4177	0.0826598
158				control (gamma)	10	-1.34633	0.245014	0.0600318	-1.10799	-1.76891	10	0	0.244735	0.0598954	0.239165	-0.411508	10	1.01337	0.178469	0.0318513	1.33007	0.847236
159		M26	Heidgraben	sample (ARD)	5	0.359359	0.816264	0.666287	1.36849	-0.552103	5	-0.707867	0.816264	0.666287	0.301265	-1.61933	5	1.84001	0.933438	0.871306	3.07232	0.81154
160				control (gamma)	10	1.04631	0.862453	0.743826	2.24178	-0.349415	10	0	0.862171	0.743339	1.17455	-1.37481	10	1.17606	0.729758	0.532546	2.59333	0.443021
161			Meckenheim	sample (ARD)	10	-0.46752	0.898626	0.807529	0.525822	-1.8165	10	-0.59636	0.898633	0.807541	0.401948	-1.94038	10	1.81055	1.18245	1.39819	3.83806	0.756836
162				control (gamma)	10	0.128839	0.383798	0.147301	0.838969	-0.563836	10	0	0.383763	0.147274	0.705164	-0.697641	10	1.03249	0.280097	0.0784545	1.62185	0.613373
163		M9	Heidgraben	sample (ARD)	2	-2.07946	1.19581	1.42997	-1.2339	-2.92503	2	-4.71524	1.19581	1.42997	-3.86967	-5.56081	2	30.9105	23.0411	530.892	47.203	14.618
164				control (gamma)	4	2.62018	0.958322	0.918381	3.60167	1.60749	4	0	0.958153	0.918056	0.997091	-0.997091	4	1.17095	0.714739	0.510852	1.99597	0.501009
165		MAL0595	Heidgraben	sample (ARD)	5	1.00666	0.493887	0.243925	1.51149	0.45108	5	-0.727874	0.493887	0.243925	-0.22304	-1.28345	5	1.7366	0.601392	0.361673	2.43421	1.16719
166				control (gamma)	10	1.72232	0.973513	0.947728	3.57619	0.795246	10	0	0.973428	0.947562	1.84166	-0.926431	10	1.17243	0.556686	0.309899	1.90057	0.279
167			Meckenheim	sample (ARD)	5	0.611514	0.883528	0.780621	1.58026	-0.520944	5	-0.394357	0.883528	0.780621	0.574388	-1.52682	5	1.52055	0.897978	0.806365	2.88149	0.671571
168				control (gamma)	10	1.00288	1.17638	1.38387	2.62339	-0.865922	10	0	1.17638	1.38386	1.62349	-1.86582	10	1.34655	1.09474	1.19846	3.64475	0.32455
169	CHIB	B63	Heidgraben	sample (ARD)	5	-2.7769	0.447308	0.200084	-2.03456	-3.1633	5	-3.61112	0.447308	0.200084	-2.86878	-3.99751	5	12.6517	3.3773	11.4062	15.9725	7.30446
170				control (gamma)	10	0.83067	1.15847	1.34205	2.40702	-1.05886	10	0	1.15846	1.34203	1.57989	-1.89308	10	1.34393	1.15758	1.33998	3.71427	0.334507
171			Meckenheim	sample (ARD)	5	-3.12688	3.20555	10.2756	2.49774	-5.09644	5	-3.99798	3.20555	10.2756	1.62664	-5.96754	5	36.8207	26.0476	678.476	62.5759	0.323842
172				control (gamma)	10	0.868617	0.856587	0.733741	2.21558	-0.338049	10	0	0.856583	0.733734	1.34945	-1.20418	10	1.1605	0.653097	0.426536	2.30407	0.392442
173		M26	Heidgraben	sample (ARD)	5	-0.566812	0.189093	0.0357563	-0.408787	-0.875856	5	-2.6239	0.189093	0.0357563	-2.46588	-2.93295	5	6.20825	0.859671	0.739035	7.63668	5.52463
174				control (gamma)	10	2.06728	0.530867	0.28182	2.765	1.39662	10	0	0.530758	0.281704	0.707915	-0.68084	10	1.06123	0.376412	0.141686	1.60307	0.612204
175			Meckenheim	sample (ARD)	10	-0.951027	1.00032	1.00064	-0.0477138	-2.2218	10	-3.26364	1.00256	1.00513	-2.34355	-4.485	10	11.9625	8.17685	66.8609	22.3934	5.07549
176				control (gamma)	10	2.31261	0.780105	0.608563	3.39296	0.780325	10	0	0.77823	0.605642	1.02908	-1.58356	10	1.1595	0.76596	0.586694	2.99709	0.490024
177		M9	Heidgraben	sample (ARD)	2	-2.7565	0.277425	0.0769646	-2.56033	-2.95267	2	-4.95104	0.277425	0.0769646	-4.75487	-5.14721	2	31.2186	5.9665	35.5991	35.4376	26.9996
178				control (gamma)	4	2.19492	0.594492	0.353421	2.86896	1.52164	4	0	0.594492	0.353421	0.673663	-0.673663	4	1.0647	0.428765	0.183839	1.59512	0.626913
179		MAL0595	Heidgraben	sample (ARD)	5	-1.59649	0.860968	0.741266	-0.555996	-2.54986	5	-2.3376	0.860968	0.741266	-1.2971	-3.29096	5	5.77118	3.08534	9.51934	9.78767	2.45734
180				control (gamma)	10	0.719119	0.831599	0.691557	1.74529	-0.708341	10	0	0.831276	0.69102	1.04815	-1.44945	10	1.18274	0.812832	0.660695	2.73103	0.483587
181			Meckenheim	sample (ARD)	5	-0.78378	0.935721	0.875574	-0.0358053	-2.29799	5	-3.10178	0.935721	0.875574	-2.3538	-4.61599	5	10.4021	8.14794	66.3889	24.5217	5.1117
182				control (gamma)	10	2.343	0.53308	0.284174	3.18082	1.30213	10	0	0.532428	0.283479	0.812822	-1.06587	10	1.06652	0.433276	0.187729	2.09343	0.569267
183	CHS-1	B63	Heidgraben	sample (ARD)	5	-3.46253	0.851431	0.724934	-1.94321	-3.93806	5	-0.937488	0.851431	0.724934	0.581838	-1.41301	5	2.12897	0.823337	0.677885	2.66293	0.668112
184				control (gamma)	10	-2.51117	0.898838	0.80791	-1.08689	-3.40226	10	0	0.898719	0.807696	1.4104	-0.877219	10	1.16085	0.570934	0.325966	1.83683	0.376207
185			Meckenheim	sample (ARD)	5	-3.71545	2.90693	8.45027	1.42431	-5.36069	5	-0.526441	2.90693	8.45027	4.61332	-2.17168	5	2.93795	1.88701	3.56079	4.50547	0.0408557
186				control (gamma)	10	-3.14355	0.696841	0.485588	-1.88169	-3.95159	10	0	0.695192	0.483292	1.2164	-0.763556	10	1.09551	0.438079	0.191913	1.69767	0.430355
187		M26	Heidgraben	sample (ARD)	5	-2.55713	0.611229	0.373601	-1.70608	-3.14726	5	-2.11891	0.611229	0.373601	-1.26786	-2.70904	5	4.6493	1.81981	3.31172	6.53886	2.40803
188				control (gamma)	10	-0.432142	0.885528	0.784159	0.683194	-1.77735	10	0	0.885504	0.784118	1.12141	-1.33913	10	1.18785	0.753194	0.567301	2.52998	0.459643
189			Meckenheim	sample (ARD)	10	-1.66077	0.616881	0.380542	-0.771378	-2.59789	10	-0.419702	0.615394	0.37871	0.440095	-1.38642	10	1.45519	0.65271	0.42603	2.61429	0.737086
190				control (gamma)	10	-1.24107	0.654995	0.429019	-0.256537	-2.26913	10	0	0.654252	0.428046	0.954937	-0.998477	10	1.0946	0.485603	0.235811	1.99789	0.515864
191		M9	Heidgraben	sample (ARD)	2	-2.69605	0.565322	0.319589	-2.29631	-3.09579	2	-1.03001	0.565322	0.319589	-0.630271	-1.42976	2	2.12093	0.810456	0.656839	2.69401	1.54786
192				control (gamma)	4	-1.58377	0.299229	0.0895379	-1.32093	-2.01114	4	0	0.283748	0.080513	0.345104	-0.345104	4	1.01457	0.199208	0.0396838	1.27024	0.787251
193		MAL0595	Heidgraben	sample (ARD)	5	-3.28599	0.650959	0.423747	-2.6809	-4.3607	5	-0.119223	0.650959	0.423747	0.485863	-1.19394	5	1.18972	0.633719	0.4016	2.28776	0.71407
194				control (gamma)	9	-3.09109	0.561435	0.315209	-2.34855	-3.79056	9	0.0703765	0.560466	0.314122	0.818217	-0.623794	9	1.01628	0.375334	0.140876	1.54092	0.567142
195			Meckenheim	sample (ARD)	5	-2.71119	1.05461	1.1122	-0.960217	-3.77347	5	0.106078	1.05461	1.1122	1.85706	-0.956202	5	1.10206	0.601003	0.361205	1.9402	0.276039
196				control (gamma)	9	-2.70109	0.659695	0.435197	-1.63423	-3.6321	9	0.0834434	0.652692	0.426006	1.17807	-0.814823	9	1.02357	0.399175	0.159341	1.75908	0.441942
197	ECHI	B63	Heidgraben	sample (ARD)	10	4.24677	1.17759	1.38673	5.2486	2.05305	10	-2.4193	1.17759	1.38673	-1.41747	-4.61302	10	7.83172	8.66346	75.0555	24.4713	2.67116
198				control (gamma)	10	6.66607	0.831746	0.691802	8.18994	5.81457	10	0	0.831746	0.691802	1.52387	-0.851503	10	1.1293	0.487679	0.23783	1.80438	0.347751
199			Meckenheim	sample (ARD)	8	4.12382	0.432804	0.187319	4.72414	3.58682	8	-1.98098	0.432804	0.187319	-1.38066	-2.51798	8	4.10173	1.18596	1.4065	5.72779	2.60388
200				control (gamma)	10	6.1048	1.03816	1.07778	7.69494	4.96222	10	0	1.03816	1.07778	1.59014	-1.14258	10	1.2306	0.754556	0.569354	2.20776	0.33214
201		M26	Heidgraben	sample (ARD)	10	4.46613	0.583817	0.340843	5.20955	3.84735	10	0.524955	0.583817	0.340843	1.26838	-0.0938162	10	0.744712	0.271722	0.0738326	1.06719	0.415125
202				control (gamma)	8	3.94117	0.887646	0.787916	5.16858	2.76288	8	0	0.887646	0.787916	1.22741	-1.17829	8	1.1711	0.687407	0.472528	2.26308	0.427082
203			Meckenheim	sample (ARD)	8	3.91216	0.628642	0.39519	4.4882	2.90065	8	-1.9158	0.628642	0.39519	-1.33975	-2.9273	8	4.13768	2.0876	4.35806	7.60687	2.53108
204				control (gamma)	6	5.82796	1.35187	1.82756	7.85283	4.89223	6	0	1.35187	1.82756	2.02487	-0.935725	6	1.31676	0.78466	0.615692	1.91285	0.245727
205		M9	Heidgraben	sample (ARD)	4	4.50727	1.06759	1.13976	5.49327	3.53139	4	-3.42909	1.06759	1.13976	-2.44308	-4.40496	4	13.0598	8.53758	72.8903	21.1848	5.43801
206				control (gamma)	4	7.93635	0.789347	0.623069	8.63393	7.24834	4	0	0.789347	0.623069	0.69758	-0.688009	4	1.11437	0.567791	0.322386	1.61106	0.616605
207		MAL0595	Heidgraben	sample (ARD)	10	9.15637	0.473766	0.224455	9.79738	8.41268	10	-2.6753	0.473766	0.224455	-2.03428	-3.41898	10	6.71388	2.29744	5.27825	10.6958	4.09618
208				control (gamma)	6	11.8317	0.688218	0.473643	13.0298	11.2063	6	0	0.688218	0.473643	1.19814	-0.625406	6	1.08577	0.423024	0.17895	1.54264	0.435838
209			Meckenheim	sample (ARD)	10	9.79218	1.21835	1.48438	11.2407	8.30023	10	-1.15546	1.21835	1.48438	0.29306	-2.64741	10	2.98403	2.18185	4.76048	6.2654	0.816169
210				control (gamma)	8	10.9476	0.666976	0.444856	11.7051	10.2108	8	0	0.666976	0.444856	0.757461	-0.736852	8	1.09356	0.468864	0.219833	1.66654	0.591537
211	ERF1B	B63	Heidgraben	sample (ARD)	5	1.83647	0.3501	0.12257	2.04761	1.22204	5	-3.29362	0.3501	0.12257	-3.08247	-3.90804	5	10.0625	2.79893	7.83402	15.012	8.47066
212				control (gamma)	10	5.03271	0.828728	0.68679	6.40211	4.14693	10	0	0.822348	0.676256	1.3187	-0.959317	10	1.137	0.539259	0.2908	1.94439	0.400895
213			Meckenheim	sample (ARD)	5	2.21951	3.33163	11.0998	8.06197	-0.15972	5	-1.92415	3.33163	11.0998	3.91831	-4.30338	5	9.26171	7.28619	53.0886	19.7445	0.0661413
214				control (gamma)	10	4.05585	0.494371	0.244403	4.63816	3.13638	10	0	0.485629	0.235835	0.670117	-0.831661	10	1.05336	0.367472	0.135036	1.77973	0.628456
215		M26	Heidgraben	sample (ARD)	5	2.4354	0.46865	0.219633	2.93604	1.89266	5	-2.37732	0.46865	0.219633	-1.87668	-2.92005	5	5.42207	1.78153	3.17384	7.56875	3.67228
216				control (gamma)	10	4.71585	0.500426	0.250427	5.50166	4.22171	10	0	0.4899	0.240002	0.68894	-0.571022	10	1.05043	0.328121	0.107663	1.48558	0.620309
217			Meckenheim	sample (ARD)	10	1.87556	0.700485	0.490679	2.93447	0.998242	10	-2.74711	0.702812	0.493945	-1.57981	-3.62763	10	7.42345	3.33075	11.0939	12.3602	2.98931
218				control (gamma)	10	4.62267	0.850312	0.72303	5.43132	3.11997	10	0	0.842602	0.709978	0.745704	-1.5727	10	1.19534	0.867329	0.752259	2.97462	0.596377
219		M9	Heidgraben	sample (ARD)	2	1.89807	0.20158	0.0406346	2.04061	1.75554	2	-4.42038	0.20158	0.0406346	-4.27784	-4.56292	2	21.517	2.99672	8.98032	23.636	19.398
220				control (gamma)	4	6.23779	0.252203	0.0636061	6.42892	5.88533	4	0	0.234373	0.0549309	0.271794	-0.271794	4	1.00992	0.163583	0.0267594	1.20731	0.828289
221		MAL0595	Heidgraben	sample (ARD)	5	3.01472	0.755797	0.57123	4.0464	1.95222	5	-2.51612	0.755797	0.57123	-1.48444	-3.57863	5	6.38208	3.41222	11.6433	11.9474	2.79809
222				control (gamma)	10	5.48273	1.01533	1.03089	7.23855	4.48264	10	0	1.01406	1.02832	1.7077	-0.951967	10	1.20154	0.64174	0.411831	1.93451	0.306148
223			Meckenheim	sample (ARD)	5	3.46808	1.02488	1.05039	4.29526	2.10504	5	-2.70016	1.02488	1.05039	-1.87297	-4.0632	5	8.01665	5.9011	34.8229	16.7164	3.66287
224				control (gamma)	10	6.07999	0.602358	0.362836	6.75916	4.91417	10	0	0.595132	0.354182	0.767427	-1.07757	10	1.08209	0.472831	0.22357	2.11047	0.587464
225	EXO70B1	B63	Heidgraben	sample (ARD)	10	2.98312	0.581942	0.338656	3.43598	1.91932	10	-1.54446	0.581942	0.338656	-1.09161	-2.60827	10	3.16847	1.52482	2.32507	6.09772	2.13111
226				control (gamma)	10	4.52759	1.08712	1.18182	6.35396	3.0227	10	0	1.08712	1.18182	1.82637	-1.50488	10	1.26117	0.886508	0.785896	2.83802	0.281973
227			Meckenheim	sample (ARD)	8	3.34667	0.521393	0.27185	4.06109	2.64504	8	-0.0882877	0.521393	0.27185	0.626135	-0.789913	8	1.12486	0.402786	0.162237	1.72897	0.64791
228				control (gamma)	10	3.43495	0.753491	0.567749	4.38037	2.5292	10	0	0.753491	0.567749	0.945415	-0.905754	10	1.12933	0.576758	0.33265	1.87352	0.51928
229		M26	Heidgraben	sample (ARD)	10	4.58721	0.711157	0.505744	5.39951	3.31702	10	-0.973741	0.711157	0.505744	-0.161435	-2.24393	10	2.2244	1.32926	1.76694	4.73686	1.1184
230				control (gamma)	8	5.56095	1.04751	1.09728	6.59912	4.04591	8	0	1.04751	1.09728	1.03818	-1.51503	8	1.27788	1.00662	1.01328	2.85805	0.486943
231			Meckenheim	sample (ARD)	8	2.91867	0.613707	0.376637	3.59694	2.31037	8	-1.17501	0.613707	0.376637	-0.496732	-1.7833	8	2.4385	0.982554	0.965413	3.44213	1.41101
232				control (gamma)	6	4.09367	1.46418	2.14382	5.9886	3.08525	6	0	1.46418	2.14382	1.89493	-1.00842	6	1.3741	0.858126	0.73638	2.0117	0.268887
233		M9	Heidgraben	sample (ARD)	4	3.73673	0.557819	0.311162	4.23996	3.24566	4	-2.30137	0.557819	0.311162	-1.79814	-2.79244	4	5.20813	1.94123	3.76836	6.92802	3.47772
234				control (gamma)	4	6.0381	0.697584	0.486623	6.66797	5.36322	4	0	0.697584	0.486623	0.629868	-0.674884	4	1.08924	0.500701	0.250701	1.59647	0.646235
235		MAL0595	Heidgraben	sample (ARD)	10	2.28224	0.621914	0.386777	3.2997	1.66263	10	-0.791411	0.621914	0.386777	0.226047	-1.41103	10	1.86793	0.707611	0.500713	2.65926	0.854974
236				control (gamma)	6	3.07365	1.7102	2.92477	5.29486	1.71028	6	0	1.7102	2.92477	2.22121	-1.36337	6	1.51899	1.06392	1.13192	2.57285	0.214462
237			Meckenheim	sample (ARD)	10	1.62182	0.145985	0.0213115	1.82716	1.37478	10	-1.69695	0.145985	0.0213115	-1.49161	-1.94399	10	3.25729	0.335757	0.112733	3.84768	2.81202
238				control (gamma)	8	3.31877	1.28774	1.65827	5.11273	2.08204	8	0	1.28774	1.65827	1.79397	-1.23673	8	1.33652	0.903542	0.816388	2.35663	0.288378
239	FLS3	B63	Heidgraben	sample (ARD)	10	3.4364	0.41617	0.173197	4.20374	3.1062	10	-0.724131	0.41617	0.173197	0.04321	-1.05433	10	1.70758	0.409835	0.167965	2.07675	0.970493
240				control (gamma)	10	4.16053	0.624466	0.389958	4.91714	3.26131	10	0	0.624466	0.389958	0.756615	-0.899218	10	1.08854	0.476848	0.227384	1.86506	0.591883
241			Meckenheim	sample (ARD)	8	3.42977	0.245125	0.0600861	3.7881	3.09899	8	-0.853653	0.245125	0.0600861	-0.495327	-1.18444	8	1.82975	0.305668	0.0934326	2.27275	1.40964
242				control (gamma)	10	4.28342	1.00503	1.01009	5.96044	3.23031	10	0	1.00503	1.01009	1.67702	-1.05311	10	1.20161	0.664777	0.441928	2.075	0.312728
243		M26	Heidgraben	sample (ARD)	10	4.35815	0.474862	0.225494	5.03015	3.65153	10	-1.3578	0.474862	0.225494	-0.685804	-2.06443	10	2.69106	0.892717	0.796943	4.18268	1.6086
244				control (gamma)	8	5.71596	0.730514	0.53365	6.37248	4.54477	8	0	0.730514	0.53365	0.656529	-1.17119	8	1.13342	0.668236	0.446539	2.25197	0.634403
245			Meckenheim	sample (ARD)	8	4.46467	0.722258	0.521657	5.28916	3.39928	8	-1.58388	0.722258	0.521657	-0.759384	-2.64926	8	3.36838	1.8469	3.41103	6.27347	1.69277
246				control (gamma)	6	6.04854	1.08054	1.16756	7.63964	5.23628	6	0	1.08054	1.16756	1.59109	-0.81226	6	1.20779	0.645539	0.416721	1.75596	0.33192
247		M9	Heidgraben	sample (ARD)	4	4.71672	0.304796	0.0929008	4.98248	4.43857	4	-1.52024	0.304796	0.0929008	-1.25448	-1.79839	4	2.91655	0.60967	0.371697	3.47832	2.3858
248				control (gamma)	4	6.23696	0.342052	0.117	6.63945	5.91064	4	0	0.342052	0.117	0.402489	-0.326323	4	1.02088	0.234665	0.0550675	1.25381	0.756552
249		MAL0595	Heidgraben	sample (ARD)	10	2.97943	0.838518	0.703112	3.7606	1.63937	10	-0.83028	0.838518	0.703112	-0.0491128	-2.17034	10	2.09658	1.36518	1.86373	4.5013	1.03463
250				control (gamma)	6	3.80971	0.598009	0.357614	4.56267	3.14421	6	0	0.598009	0.357614	0.752957	-0.665506	6	1.07139	0.420229	0.176592	1.58612	0.593386
251			Meckenheim	sample (ARD)	10	2.71923	0.53208	0.283109	3.35617	1.89106	10	-1.21536	0.53208	0.283109	-0.578426	-2.04353	10	2.47312	0.958822	0.91934	4.12253	1.49322
252				control (gamma)	8	3.93459	0.588749	0.346625	4.72933	3.18389	8	0	0.588749	0.346625	0.794743	-0.750701	8	1.07361	0.424285	0.180017	1.68261	0.576446
253	GH3.1	B63	Heidgraben	sample (ARD)	5	3.5311	0.561605	0.3154	4.09939	2.71556	5	-0.756599	0.561605	0.3154	-0.188306	-1.57214	5	1.79862	0.737962	0.544589	2.97345	1.13942
254				control (gamma)	10	4.31583	0.333575	0.111272	4.86226	3.8159	10	0	0.332254	0.110393	0.518308	-0.528059	10	1.02375	0.231172	0.0534406	1.44199	0.69819
255			Meckenheim	sample (ARD)	5	2.46189	3.18407	10.1383	7.4074	-1.14651	5	-1.73683	3.18407	10.1383	3.20869	-5.34523	5	11.5134	16.7778	281.495	40.6512	0.108165
256				control (gamma)	10	4.20646	0.437516	0.19142	4.86196	3.65064	10	0	0.43744	0.191353	0.647764	-0.548075	10	1.04063	0.298583	0.0891516	1.46213	0.638269
257		M26	Heidgraben	sample (ARD)	5	2.92462	0.533155	0.284254	3.36665	2.086	5	-0.217181	0.533155	0.284254	0.224849	-1.0558	5	1.23305	0.510041	0.260142	2.07888	0.855684
258				control (gamma)	10	3.14396	0.647141	0.418791	3.79491	2.02289	10	0	0.647137	0.418786	0.653105	-1.11891	10	1.1027	0.557444	0.310744	2.17183	0.63591
259			Meckenheim	sample (ARD)	10	2.46589	0.642711	0.413078	3.18003	1.36565	10	-0.975142	0.643253	0.413775	-0.222081	-2.11429	10	2.16864	1.11316	1.23913	4.32978	1.16642
260				control (gamma)	10	3.44103	0.608366	0.370109	4.3979	2.50757	10	0	0.606981	0.368426	0.995791	-0.894544	10	1.0827	0.460596	0.212149	1.85902	0.501461
261		M9	Heidgraben	sample (ARD)	2	2.3635	0.130688	0.0170793	2.45591	2.27109	2	-1.112	0.130688	0.0170793	-1.01959	-1.20441	2	2.16588	0.195931	0.0383888	2.30443	2.02734
262				control (gamma)	4	3.51939	0.783186	0.61338	4.3022	2.64879	4	0	0.781543	0.61081	0.826703	-0.826703	4	1.11258	0.570546	0.325523	1.77363	0.563816
263		MAL0595	Heidgraben	sample (ARD)	5	1.57291	0.446818	0.199646	2.12814	0.962182	5	-0.147204	0.446818	0.199646	0.408033	-0.757929	5	1.15101	0.361452	0.130647	1.69106	0.75365
264				control (gamma)	10	1.77783	1.04641	1.09496	3.00261	0.24937	10	0	1.04464	1.09126	1.2825	-1.5148	10	1.2723	0.942901	0.889063	2.85759	0.411083
265			Meckenheim	sample (ARD)	5	1.64667	1.09008	1.18828	2.98457	0.274197	5	-0.592741	1.09008	1.18828	0.745159	-1.96521	5	1.88324	1.36936	1.87514	3.9047	0.596602
266				control (gamma)	10	2.29081	0.731684	0.535361	3.22627	1.30802	10	0	0.729675	0.532426	0.986858	-0.984991	10	1.11754	0.541118	0.292808	1.9793	0.504576
267	GH3.109	B63	Heidgraben	sample (ARD)	5	7.37045	0.865111	0.748418	8.42871	6.18657	5	1.3686	0.865111	0.748418	2.42686	0.184716	5	0.447631	0.274319	0.075251	0.879822	0.18597
268				control (gamma)	10	6.03787	0.688992	0.47471	6.91	5.2243	10	0	0.687945	0.473268	0.836118	-0.849576	10	1.1015	0.48034	0.230726	1.80197	0.560149
269			Meckenheim	sample (ARD)	5	6.53983	3.20234	10.255	11.9536	4.11255	5	0.775649	3.20234	10.255	6.18943	-1.65163	5	1.47257	1.25774	1.58191	3.14189	0.0137024
270				control (gamma)	10	5.80414	1.05939	1.1223	7.53056	4.398	10	0	1.05855	1.12053	1.68646	-1.36618	10	1.24608	0.811009	0.657736	2.57787	0.310688
271		M26	Heidgraben	sample (ARD)	5	6.31132	0.985042	0.970308	7.55498	5.02662	5	0.61481	0.985042	0.970308	1.85847	-0.669883	5	0.781911	0.516388	0.266656	1.59094	0.275768
272				control (gamma)	10	5.69856	0.635009	0.403236	6.78869	5.03587	10	0	0.635005	0.403232	1.09218	-0.660642	10	1.08207	0.414156	0.171525	1.58079	0.469051
273			Meckenheim	sample (ARD)	10	7.3406	0.690583	0.476905	8.50682	6.68889	10	1.43047	0.692113	0.479021	2.65075	0.73519	10	0.406582	0.162562	0.0264264	0.600739	0.159237
274				control (gamma)	10	5.91013	0.829884	0.688707	7.17565	4.61937	10	0	0.827925	0.68546	1.26298	-1.2367	10	1.15059	0.626441	0.392429	2.35659	0.416683
275		M9	Heidgraben	sample (ARD)	2	7.99347	0.530007	0.280907	8.36824	7.6187	2	2.00263	0.530007	0.280907	2.37741	1.62786	2	0.258011	0.0927102	0.00859518	0.323567	0.192455
276				control (gamma)	4	6.06475	0.58963	0.347664	6.6015	5.38017	4	0	0.58342	0.340379	0.610664	-0.610664	4	1.06209	0.415851	0.172932	1.52696	0.654895
277		MAL0595	Heidgraben	sample (ARD)	5	6.4797	0.79242	0.627929	7.62439	5.71736	5	1.45818	0.79242	0.627929	2.60288	0.695843	5	0.405822	0.191893	0.0368229	0.617348	0.16461
278				control (gamma)	10	5.08825	0.797261	0.635626	6.17794	4.15473	10	0	0.794152	0.630678	1.02296	-1.00025	10	1.14473	0.615309	0.378606	2.00035	0.492104
279			Meckenheim	sample (ARD)	5	4.7296	0.941949	0.887268	5.6036	3.59742	5	0.21289	0.941949	0.887268	1.08688	-0.919295	5	1.02493	0.665645	0.443083	1.89119	0.470778
280				control (gamma)	10	4.58065	1.6267	2.64616	7.84809	3.30141	10	0	1.62531	2.64162	3.33138	-1.28262	10	1.42166	0.817954	0.669048	2.43281	0.0993472
281	ICS2	B63	Heidgraben	sample (ARD)	5	12.3353	0.989204	0.978524	13.7291	11.3118	5	-0.718052	0.989204	0.978524	0.675742	-1.74153	5	1.93971	1.09774	1.20503	3.34389	0.62601
282				control (gamma)	8	12.978	1.00785	1.01575	14.1937	11.2205	8	0	1.00462	1.00927	1.29102	-1.68217	8	1.25009	0.954125	0.910354	3.20911	0.408662
283			Meckenheim	sample (ARD)	4	10.6216	0.610417	0.372609	11.254	9.83831	4	-2.65573	0.610417	0.372609	-2.02341	-3.43907	4	6.75145	2.97658	8.86	10.8458	4.06544
284				control (gamma)	10	12.9431	0.806457	0.650373	13.7217	11.308	10	0	0.725423	0.526238	1.07858	-1.3009	10	1.1226	0.596685	0.356033	2.46383	0.473495
285		M26	Heidgraben	sample (ARD)	5	11.6371	0.904287	0.817735	12.9857	10.7282	5	0.0883959	0.904287	0.817735	1.43703	-0.820463	5	1.07882	0.55714	0.310405	1.76597	0.369327
286				control (gamma)	10	11.5284	0.550045	0.30255	12.3164	10.8003	10	0	0.549629	0.302092	0.767692	-0.707755	10	1.06589	0.392464	0.154028	1.63326	0.587356
287			Meckenheim	sample (ARD)	10	10.2433	0.601028	0.361234	11.0541	9.51755	10	-1.5062	0.620054	0.384466	-0.512148	-2.30152	10	3.07781	1.259	1.58508	4.92976	1.42617
288				control (gamma)	10	11.7495	1.02375	1.04805	13.2843	10.377	10	0	0.999711	0.999421	1.32557	-1.58171	10	1.23293	0.836803	0.70024	2.99324	0.398992
289		M9	Heidgraben	sample (ARD)	2	11.5201	1.2612	1.59064	12.4119	10.6283	2	-2.07652	1.2612	1.59064	-1.18471	-2.96832	2	5.04971	3.92662	15.4183	7.82625	2.27318
290				control (gamma)	4	13.2346	0.614145	0.377173	13.9716	12.4688	4	0	0.449868	0.202381	0.403704	-0.403704	4	1.03669	0.315665	0.0996446	1.3229	0.755915
291		MAL0595	Heidgraben	sample (ARD)	5	12.1758	1.21432	1.47458	13.2593	10.2866	5	-1.27942	1.21432	1.47458	-0.196002	-3.16864	5	3.32159	3.25916	10.6221	8.99198	1.14552
292				control (gamma)	8	13.7501	1.24384	1.54714	15.7613	11.7929	8	0	1.20323	1.44777	1.7163	-2.2521	8	1.39806	1.4346	2.05808	4.76377	0.304328
293			Meckenheim	sample (ARD)	5	11.7792	0.605402	0.366512	12.2895	10.9399	5	-1.03723	0.605402	0.366512	-0.52698	-1.87662	5	2.20932	0.986192	0.972575	3.67214	1.44091
294				control (gamma)	10	12.9344	0.946021	0.894957	14.0191	11.3973	10	0	0.937819	0.879504	0.966748	-1.41915	10	1.21393	0.81371	0.662125	2.67428	0.511658
295	JAR1	B63	Heidgraben	sample (ARD)	5	7.89135	0.637258	0.406098	8.59542	7.02105	5	-0.248869	0.637258	0.406098	0.455205	-1.11917	5	1.28758	0.592551	0.351117	2.17222	0.729406
296				control (gamma)	10	8.11848	0.490684	0.24077	8.60948	7.22756	10	0	0.490148	0.240245	0.469266	-0.873124	10	1.05925	0.418806	0.175398	1.83162	0.722332
297			Meckenheim	sample (ARD)	5	8.15411	2.25552	5.08735	12.0788	6.2677	5	-0.35097	2.25552	5.08735	3.57369	-2.23738	5	2.18572	1.64953	2.72095	4.7154	0.0839873
298				control (gamma)	10	8.43029	0.877479	0.76997	9.7701	6.94282	10	0	0.873931	0.763755	1.4146	-1.41269	10	1.17476	0.715973	0.512618	2.66232	0.375114
299		M26	Heidgraben	sample (ARD)	5	8.8749	0.684178	0.468099	9.78163	8.09558	5	-1.88631	0.684178	0.468099	-0.979586	-2.66564	5	4.02466	1.75731	3.08815	6.34509	1.9719
300				control (gamma)	10	10.7173	1.27946	1.63702	12.2257	8.57118	10	0	1.27863	1.63488	1.46451	-2.12924	10	1.48406	1.54116	2.37518	4.37487	0.362357
301			Meckenheim	sample (ARD)	10	8.91643	0.943211	0.889647	10.0956	7.58027	10	-1.22988	0.942687	0.888659	-0.0276277	-2.54294	10	2.84673	1.85692	3.44814	5.82775	1.01933
302				control (gamma)	10	10.1463	1.28924	1.66215	12.5577	8.96187	10	0	1.28901	1.66156	2.43449	-1.16267	10	1.28594	0.705688	0.497995	2.23871	0.184989
303		M9	Heidgraben	sample (ARD)	2	7.59918	0.734298	0.539193	8.11841	7.07995	2	0.87818	0.734298	0.539193	1.39741	0.358953	2	0.57967	0.282927	0.0800477	0.77973	0.379611
304				control (gamma)	4	6.74368	0.246305	0.060666	7.06445	6.46825	4	0	0.244909	0.0599803	0.298099	-0.298099	4	1.01084	0.17139	0.0293744	1.22952	0.813323
305		MAL0595	Heidgraben	sample (ARD)	5	6.38106	0.345837	0.119603	6.72449	5.80808	5	-0.0252114	0.345837	0.119603	0.318217	-0.598191	5	1.04288	0.275569	0.0759384	1.51382	0.80206
306				control (gamma)	10	6.40628	0.298174	0.088908	6.84724	5.88388	10	0	0.298174	0.088908	0.440942	-0.522421	10	1.01945	0.212561	0.0451821	1.43636	0.736653
307			Meckenheim	sample (ARD)	5	6.30077	0.199405	0.0397622	6.64511	6.13272	5	0.105695	0.199405	0.0397622	0.450041	-0.0623483	5	0.936122	0.119625	0.0143102	1.04416	0.732022
308				control (gamma)	10	6.19432	0.724409	0.524769	7.46224	5.4129	10	0	0.724409	0.524768	1.26717	-0.780666	10	1.11045	0.497812	0.247817	1.71792	0.415473
309	JMT	B63	Heidgraben	sample (ARD)	1	13.2144	.	.	13.2144	13.2144	1	-3.29438	.	.	-3.29438	-3.29438	1	9.81087	.	.	9.81087	9.81087
310				control (gamma)	2	15.2556	1.77225	3.14087	16.5088	14.0025	2	0	0	0	0	0	2	1	0	0	1	1
311			Meckenheim	sample (ARD)	3	14.6789	2.82988	8.00821	17.5858	11.933	3	-0.482347	2.82988	8.00821	2.42463	-3.22825	3	3.70653	4.95382	24.5404	9.37129	0.186258
312				control (gamma)	8	15.0056	1.25	1.5625	17.3078	13.5791	8	0	1.23888	1.53483	2.45781	-1.27093	8	1.27581	0.763695	0.583231	2.41318	0.182022
313		M26	Heidgraben	sample (ARD)	1	16.5251	.	.	16.5251	16.5251	1	1.69466	.	.	1.69466	1.69466	1	0.308927	.	.	0.308927	0.308927
314				control (gamma)	2	14.7486	0.115852	0.0134216	14.8305	14.6666	2	0	0	0	0	0	2	1	0	0	1	1
315			Meckenheim	control (gamma)	4	14.5786	0.644488	0.415365	15.353	13.9486	4	0	0.610745	0.373009	0.596179	-0.596179	4	1.06802	0.434129	0.188468	1.51171	0.661504
316				sample (ARD)	1	15.3491	.	.	15.3491	15.3491	1	-0.393847	.	.	-0.393847	-0.393847	1	1.31389	.	.	1.31389	1.31389
317		M9	Heidgraben	control (gamma)	2	16.4026	0.932889	0.870281	17.0622	15.7429	2	0	0	0	0	0	2	1	0	0	1	1
318				sample (ARD)	1	15.2032	.	.	15.2032	15.2032	1	-1.42203	.	.	-1.42203	-1.42203	1	2.67962	.	.	2.67962	2.67962
319		MAL0595	Heidgraben	control (gamma)	4	16.4975	0.182552	0.0333254	16.7054	16.2652	4	0	0.107577	0.0115727	0.104604	-0.104604	4	1.00209	0.0746244	0.0055688	1.0752	0.93006
320	LAR			sample (ARD)	5	-0.985951	0.604014	0.364832	0.080884	-1.32717	5	-0.933927	0.604014	0.364832	0.132908	-1.27514	5	2.02508	0.639416	0.408853	2.42023	0.911991
321			Meckenheim	control (gamma)	10	-0.0482327	0.630554	0.397598	0.860504	-0.897383	10	0	0.630541	0.397582	0.912528	-0.845359	10	1.08592	0.446474	0.199339	1.79671	0.531253
322				sample (ARD)	5	-0.720761	3.51841	12.3792	5.41268	-3.02706	5	-0.191184	3.51841	12.3792	5.94226	-2.49748	5	3.00462	2.31972	5.38108	5.64698	0.016263
323		B63	Heidgraben	control (gamma)	10	-0.495784	0.638552	0.407749	0.378802	-1.33667	10	0	0.637558	0.40648	0.840793	-0.807093	10	1.08752	0.448938	0.201545	1.74968	0.558337
324				sample (ARD)	5	-0.349955	0.516848	0.267132	0.0687988	-1.1085	5	-1.97066	0.516848	0.267132	-1.5519	-2.7292	5	4.13795	1.60414	2.57326	6.63088	2.93204
325			Meckenheim	control (gamma)	10	1.61446	1.5376	2.3642	3.66431	-0.783012	10	0	1.53758	2.36416	2.04361	-2.39124	10	1.68496	1.91124	3.65284	5.24607	0.242557
326				sample (ARD)	10	0.0614949	0.42324	0.179132	0.714886	-0.644683	10	-0.24918	0.426344	0.18177	0.443291	-0.916278	10	1.23671	0.374624	0.140343	1.88724	0.735455
327		M26	Heidgraben	control (gamma)	10	0.310675	0.412163	0.169878	0.979037	-0.349855	10	0	0.410099	0.168181	0.675712	-0.62145	10	1.03539	0.277799	0.0771724	1.53842	0.626023
328				sample (ARD)	2	0.338567	0.754582	0.569394	0.872136	-0.195003	2	-0.196375	0.754582	0.569394	0.337195	-0.729945	2	1.22508	0.613059	0.375842	1.65858	0.791579
329			Meckenheim	control (gamma)	4	0.572931	0.527131	0.277868	1.13717	-0.0672835	4	0	0.525303	0.275943	0.602225	-0.602225	4	1.05037	0.376228	0.141547	1.51806	0.658737
330				sample (ARD)	5	0.0601662	0.529452	0.28032	0.655456	-0.505392	5	0.199446	0.529452	0.28032	0.794735	-0.366113	5	0.917905	0.323807	0.104851	1.28888	0.576449
331		M9	Heidgraben	control (gamma)	10	-0.157574	0.510446	0.260555	0.546176	-0.751728	10	0	0.510081	0.260183	0.722045	-0.588399	10	1.05519	0.347395	0.120683	1.50358	0.606237
332				sample (ARD)	5	0.465266	0.737472	0.543866	1.46016	-0.615415	5	-0.182124	0.737472	0.543866	0.812775	-1.26281	5	1.26197	0.679915	0.462284	2.39962	0.569286
333		MAL0595	Heidgraben	control (gamma)	10	0.680983	0.453357	0.205533	1.2732	-0.169363	10	0	0.451972	0.204279	0.625805	-0.816753	10	1.04604	0.340254	0.115773	1.76144	0.648058
334	MALd1			sample (ARD)	5	-0.392049	0.67591	0.456854	0.707313	-1.12575	5	-3.15869	0.67591	0.456854	-2.05932	-3.89239	5	9.65111	3.83542	14.7104	14.85	4.16791
335			Meckenheim	control (gamma)	10	2.7719	0.980055	0.960509	4.4072	1.81425	10	0	0.98004	0.960478	1.63004	-0.952383	10	1.18518	0.598894	0.358674	1.93507	0.323079
336				sample (ARD)	5	-0.798849	2.98232	8.89422	4.25019	-3.05302	5	-2.29599	2.98232	8.89422	2.75304	-4.55016	5	11.3029	9.31374	86.7457	23.428	0.148338
337		B63	Heidgraben	control (gamma)	10	1.50489	0.512014	0.262159	2.2313	0.726435	10	0	0.511949	0.262092	0.718662	-0.786206	10	1.05893	0.385014	0.148236	1.72453	0.607661
338				sample (ARD)	5	-2.13089	0.453086	0.205287	-1.41045	-2.61115	5	-0.562893	0.453086	0.205287	0.157548	-1.04315	5	1.53221	0.431501	0.186193	2.06072	0.896547
339			Meckenheim	control (gamma)	10	-1.55675	0.904335	0.817821	-0.723575	-3.30662	10	0	0.904257	0.817681	0.844425	-1.73862	10	1.24007	1.01873	1.03782	3.33716	0.556933
340				sample (ARD)	10	-2.60409	0.531628	0.282629	-2.00126	-3.30695	10	-1.43814	0.532022	0.283047	-0.875319	-2.18101	10	2.88406	1.08718	1.18195	4.5347	1.83441
341		M26	Heidgraben	control (gamma)	10	-1.16596	0.792297	0.627735	-0.343932	-2.62007	10	0	0.791174	0.625956	0.782011	-1.42089	10	1.17171	0.803807	0.646106	2.67752	0.581556
342				sample (ARD)	2	-1.98688	0.377031	0.142152	-1.72028	-2.25348	2	-2.15021	0.377031	0.142152	-1.88361	-2.41681	2	4.51494	1.16667	1.36113	5.33991	3.68998
343			Meckenheim	control (gamma)	4	0.200631	0.538295	0.289762	0.822369	-0.346514	4	0	0.536569	0.287907	0.584442	-0.584442	4	1.05248	0.382258	0.146121	1.49946	0.666907
344				sample (ARD)	5	-1.53023	0.675504	0.456306	-0.570664	-2.39495	5	-0.676821	0.675504	0.456306	0.282743	-1.54154	5	1.7387	0.77702	0.60376	2.91105	0.822026
345		M9	Heidgraben	control (gamma)	10	-0.818925	0.44361	0.19679	-0.240597	-1.49845	10	0	0.442119	0.195469	0.543847	-0.714006	10	1.04448	0.335488	0.112552	1.64035	0.68594
346				sample (ARD)	5	-1.57206	0.910646	0.829277	-0.642825	-2.84864	5	-1.30382	0.910646	0.829277	-0.374577	-2.58039	5	2.91672	1.95725	3.83084	5.98103	1.29646
347		MAL0595	Heidgraben	control (gamma)	10	-0.225387	0.95884	0.919375	1.44396	-1.27729	10	0	0.957776	0.917334	1.71221	-1.00904	10	1.1725	0.571789	0.326943	2.01258	0.305192
348	MATE_fam2			sample (ARD)	10	5.28488	0.55494	0.307958	6.01453	4.63532	10	-1.57913	0.55494	0.307958	-0.849479	-2.22869	10	3.19194	1.20998	1.46405	4.68707	1.80185
349			Meckenheim	control (gamma)	10	6.864	0.735414	0.540834	7.8438	5.58233	10	0	0.735414	0.540834	0.979797	-1.28168	10	1.13663	0.669728	0.448536	2.43122	0.507051
350				sample (ARD)	8	5.18801	0.295638	0.0874017	5.61252	4.82578	8	-1.10431	0.295638	0.0874017	-0.679798	-1.46653	8	2.18864	0.429472	0.184446	2.76357	1.60192
351		B63	Heidgraben	control (gamma)	10	6.29232	0.970182	0.941253	7.66292	4.96624	10	0	0.970182	0.941253	1.3706	-1.32608	10	1.21636	0.787082	0.619497	2.50721	0.386729
352				sample (ARD)	10	5.66789	0.758696	0.57562	6.73929	4.90648	10	-1.62557	0.758696	0.57562	-0.554178	-2.38698	10	3.45391	1.55452	2.41654	5.23062	1.46833
353			Meckenheim	control (gamma)	8	7.29346	0.783287	0.613539	8.48977	6.43148	8	0	0.783287	0.613539	1.19631	-0.861986	8	1.12269	0.521234	0.271685	1.81754	0.436391
354				sample (ARD)	8	6.13292	0.589783	0.347844	6.69383	5.23953	8	-1.6198	0.589783	0.347844	-1.05889	-2.51319	8	3.31915	1.46039	2.13272	5.70882	2.08333
355		M26	Heidgraben	control (gamma)	6	7.75272	1.36131	1.85315	9.50817	6.76338	6	0	1.36131	1.85315	1.75546	-0.989341	6	1.32645	0.807656	0.652308	1.98528	0.29618
356				sample (ARD)	4	5.08948	0.548082	0.300393	5.60602	4.60726	4	-2.70153	0.548082	0.300393	-2.18498	-3.18374	4	6.85973	2.51236	6.31193	9.08662	4.5472
357			Meckenheim	control (gamma)	4	7.791	0.244706	0.0598813	8.02241	7.57153	4	0	0.244706	0.0598813	0.231409	-0.219478	4	1.0108	0.17011	0.0289373	1.16431	0.851803
358				sample (ARD)	10	3.96497	0.962106	0.925648	4.78225	2.18279	10	-1.69341	0.962106	0.925648	-0.876132	-3.4756	10	4.13356	3.62953	13.1735	11.1239	1.83545
359		M9	Heidgraben	control (gamma)	6	5.65838	0.805837	0.649373	6.70272	5.07271	6	0	0.805837	0.649373	1.04434	-0.585678	6	1.11849	0.492212	0.242273	1.50074	0.484868
360				sample (ARD)	10	4.90014	0.99459	0.989209	6.10226	3.65633	10	-0.872813	0.99459	0.989209	0.329299	-2.11663	10	2.23586	1.39113	1.93525	4.33679	0.795923
361		MAL0595	Heidgraben	control (gamma)	8	5.77296	0.693292	0.480654	6.87897	5.22607	8	0	0.693292	0.480654	1.10601	-0.546883	8	1.09086	0.418103	0.17481	1.46093	0.464577
362	MNL2			sample (ARD)	10	0.176389	0.31594	0.0998182	0.612614	-0.301958	10	-3.01802	0.31594	0.0998182	-2.58179	-3.49636	10	8.27729	1.81846	3.30679	11.2852	5.98682
363			Meckenheim	control (gamma)	10	3.1944	1.41314	1.99696	4.37082	0.611614	10	0	1.41314	1.99696	1.17642	-2.58279	10	1.71915	2.21246	4.89498	5.99097	0.442449
364				sample (ARD)	8	-0.787639	0.418886	0.175465	-0.474943	-1.47535	8	-4.43255	0.418886	0.175465	-4.11986	-5.12026	8	22.4834	7.42463	55.1251	34.7818	17.386
365		B63	Heidgraben	control (gamma)	10	3.64491	1.54008	2.37184	5.00088	1.11744	10	0	1.54008	2.37184	1.35597	-2.52747	10	1.7636	2.11304	4.46494	5.76561	0.390673
366				sample (ARD)	10	-0.446875	0.579792	0.336158	0.364065	-1.19542	10	-2.24052	0.579792	0.336158	-1.42958	-2.98906	10	5.0754	1.98812	3.95263	7.93954	2.69367
367			Meckenheim	control (gamma)	8	1.79364	0.802941	0.644715	2.48631	0.508145	8	0	0.802941	0.644715	0.692672	-1.2855	8	1.16683	0.773221	0.597871	2.43766	0.618707
368				sample (ARD)	8	-1.72959	0.768601	0.590748	-0.90346	-2.50729	8	-1.93327	0.768601	0.590748	-1.10714	-2.71098	8	4.30239	2.11689	4.48122	6.54765	2.15419
369		M26	Heidgraben	control (gamma)	6	0.203684	0.951303	0.904977	1.14478	-0.958271	6	0	0.951303	0.904977	0.941099	-1.16196	6	1.20043	0.791543	0.62654	2.23761	0.520836
370				sample (ARD)	4	-2.2336	0.143159	0.0204944	-2.09775	-2.37171	4	-2.79618	0.143159	0.0204944	-2.66033	-2.93429	4	6.97168	0.690353	0.476587	7.6438	6.32178
371			Meckenheim	control (gamma)	4	0.562581	0.482159	0.232477	0.985752	0.123567	4	0	0.482159	0.232477	0.423172	-0.439014	4	1.0422	0.339131	0.11501	1.35568	0.745783
372				sample (ARD)	10	1.78254	0.774392	0.599683	3.06653	1.04048	10	-1.71401	0.774392	0.599683	-0.430017	-2.45606	10	3.67232	1.61598	2.61138	5.48717	1.34725
373		M9	Heidgraben	control (gamma)	6	3.49654	0.960583	0.922719	4.34683	2.24764	6	0	0.960583	0.922719	0.850284	-1.24891	6	1.21595	0.859519	0.738774	2.37661	0.554676
374				sample (ARD)	10	0.770024	1.1342	1.28642	2.15905	-1.11601	10	-4.27468	1.1342	1.28642	-2.88565	-6.16071	10	26.2862	24.0743	579.572	71.5416	7.3904
375		MAL0595	Heidgraben	control (gamma)	8	5.0447	0.41679	0.173714	5.70503	4.64722	8	0	0.41679	0.173714	0.66033	-0.397477	8	1.03415	0.263566	0.0694672	1.3172	0.632733
376	MYC2			sample (ARD)	5	5.95228	0.759048	0.576154	7.08105	5.05371	5	-1.64907	0.759048	0.576154	-0.520306	-2.54765	5	3.47483	1.66243	2.76366	5.84681	1.43426
377			Meckenheim	control (gamma)	10	7.62715	1.12693	1.26997	9.29901	6.13709	10	0	1.1266	1.26923	1.64608	-1.46426	10	1.28514	0.8899	0.791921	2.75923	0.319508
378				sample (ARD)	5	4.35258	2.86362	8.20032	9.05514	1.61636	5	-1.7711	2.86362	8.20032	2.93146	-4.50731	5	8.25743	8.82295	77.8445	22.7424	0.131082
379		B63	Heidgraben	control (gamma)	10	6.11387	1.09444	1.1978	7.80426	4.98632	10	0	1.09439	1.1977	1.7002	-1.13735	10	1.24519	0.741942	0.550478	2.19977	0.307743
380				sample (ARD)	5	6.26268	0.700808	0.491131	7.27251	5.5272	5	-1.46943	0.700808	0.491131	-0.459599	-2.20491	5	3.0186	1.28698	1.65631	4.61046	1.37516
381			Meckenheim	control (gamma)	10	7.72856	1.17788	1.3874	8.81755	5.76907	10	0	1.17787	1.38738	1.08543	-1.96304	10	1.39042	1.28612	1.65411	3.89882	0.47125
382				sample (ARD)	10	6.11482	1.30382	1.69996	7.82848	4.11199	10	-1.19577	1.30335	1.69871	0.503136	-3.17756	10	3.31495	3.11651	9.71262	9.04773	0.705572
383		M26	Heidgraben	control (gamma)	10	7.31059	2.0062	4.02485	8.86008	3.48942	10	0	2.00608	4.02436	1.52845	-3.84221	10	3.12269	5.4636	29.851	14.3424	0.34665
384				sample (ARD)	2	6.37704	0.0510994	0.00261115	6.41317	6.3409	2	-2.59131	0.0510994	0.00261115	-2.55517	-2.62744	2	6.02833	0.213475	0.0455717	6.17928	5.87738
385			Meckenheim	control (gamma)	4	9.00756	0.45301	0.205218	9.47892	8.45777	4	0	0.450741	0.203167	0.510575	-0.510575	4	1.03694	0.319659	0.102182	1.42462	0.701942
386				sample (ARD)	5	4.74481	0.520752	0.271183	5.10479	3.88677	5	-1.02615	0.520752	0.271183	-0.666166	-1.88419	5	2.1571	0.8986	0.807482	3.69145	1.58685
387		M9	Heidgraben	control (gamma)	10	5.81657	1.60211	2.56676	8.07561	3.76342	10	0	1.60139	2.56444	2.30465	-2.08808	10	1.64041	1.55992	2.43336	4.25182	0.202409
388				sample (ARD)	5	5.46462	1.19199	1.42084	6.6528	3.75406	5	-2.35948	1.19199	1.42084	-1.17129	-4.07003	5	6.8276	6.02588	36.3112	16.7959	2.25213
389		MAL0595	Heidgraben	control (gamma)	10	7.84525	1.13118	1.27957	9.75711	6.34366	10	0	1.13096	1.27907	1.93301	-1.48043	10	1.26297	0.797561	0.636103	2.79033	0.261882
390	NCED1			sample (ARD)	5	4.22925	1.36625	1.86665	5.70248	1.99428	5	-1.91	1.36625	1.86665	-0.436777	-4.14497	5	5.7165	6.75063	45.5711	17.6913	1.35358
391			Meckenheim	control (gamma)	10	6.16783	1.17006	1.36903	7.55879	4.04298	10	0	1.16967	1.36813	1.41954	-2.09628	10	1.39932	1.37111	1.87995	4.27605	0.373832
392				sample (ARD)	5	5.05244	3.36639	11.3326	10.4976	1.58191	5	-0.256823	3.36639	11.3326	5.18832	-3.72736	5	4.03768	5.40363	29.1992	13.2448	0.0274258
393		B63	Heidgraben	control (gamma)	10	5.35409	0.83428	0.696023	6.40831	4.09364	10	0	0.832941	0.693791	1.0094	-1.30527	10	1.16564	0.700147	0.490206	2.4713	0.496752
394				sample (ARD)	5	4.26062	0.686783	0.471671	5.06369	3.30394	5	-1.78821	0.686783	0.471671	-0.985149	-2.7449	5	3.78907	1.87344	3.50979	6.70343	1.97952
395			Meckenheim	control (gamma)	10	6.03538	1.10661	1.22458	7.43823	4.48339	10	0	1.10651	1.22438	1.4163	-1.53853	10	1.28837	0.941994	0.887353	2.90499	0.374671
396				sample (ARD)	10	4.63316	1.65651	2.74402	6.59336	1.82901	10	-0.667796	1.65558	2.74094	1.22887	-3.52478	10	3.11283	4.22789	17.8751	11.5097	0.426653
397		M26	Heidgraben	control (gamma)	10	5.30096	0.53883	0.290338	6.11906	4.30552	10	0	0.534651	0.285852	0.847502	-0.931897	10	1.0632	0.397674	0.158145	1.90778	0.555746
398				sample (ARD)	2	4.04628	1.35533	1.83692	5.00464	3.08792	2	-3.35772	1.35533	1.83692	-2.39936	-4.31608	2	12.5974	10.3545	107.215	19.9191	5.27568
399			Meckenheim	control (gamma)	4	7.36322	0.677135	0.458512	8.10571	6.70229	4	0	0.675496	0.456295	0.701709	-0.701709	4	1.08356	0.485605	0.235812	1.62643	0.614843
400				sample (ARD)	5	3.18582	1.9658	3.86436	5.98558	0.729686	5	-0.0202977	1.9658	3.86436	2.77945	-2.47644	5	1.89045	2.18079	4.75583	5.56521	0.145647
401		M9	Heidgraben	control (gamma)	10	3.25762	1.54142	2.37596	5.82042	1.40447	10	0	1.54046	2.37302	2.6143	-1.80165	10	1.48171	1.15861	1.34237	3.48619	0.163312
402				sample (ARD)	5	4.56118	1.01527	1.03077	5.40026	3.07122	5	0.550654	1.01527	1.03077	1.38973	-0.939302	5	0.845599	0.658616	0.433775	1.9176	0.381635
403		MAL0595	Heidgraben	control (gamma)	10	4.03749	1.35671	1.84066	5.78356	2.42681	10	0	1.35641	1.83985	1.77303	-1.58371	10	1.42126	1.09997	1.20993	2.9974	0.292593
404	NCED3			sample (ARD)	5	1.82154	1.01391	1.02801	2.86322	0.176977	5	-1.84327	1.01391	1.02801	-0.801601	-3.48784	5	4.49482	3.83815	14.7314	11.2187	1.74303
405			Meckenheim	control (gamma)	10	3.66151	0.820275	0.672852	4.7915	2.38135	10	0	0.820268	0.67284	1.12669	-1.28347	10	1.15645	0.669755	0.448571	2.43424	0.457966
406				sample (ARD)	5	2.4797	3.70728	13.7439	8.89054	-0.286829	5	-0.379555	3.70728	13.7439	6.03129	-3.14609	5	3.88947	3.63397	13.2057	8.85252	0.0152898
407		B63	Heidgraben	control (gamma)	10	2.87026	0.587965	0.345702	3.63618	2.09876	10	0	0.58785	0.345568	0.776917	-0.760498	10	1.07464	0.413934	0.171341	1.69408	0.583613
408				sample (ARD)	5	2.92224	0.591203	0.349521	3.7594	2.23685	5	-1.48246	0.591203	0.349521	-0.645293	-2.16784	5	2.97727	1.12782	1.27197	4.4935	1.56406
409			Meckenheim	control (gamma)	10	4.35803	0.921437	0.849046	5.39258	2.87629	10	0	0.920123	0.846626	1.03635	-1.50322	10	1.21824	0.871533	0.75957	2.83476	0.487559
410				sample (ARD)	10	3.60944	1.35429	1.83411	5.07824	1.19957	10	-0.376667	1.3544	1.83439	1.07965	-2.79901	10	2.09792	2.525	6.37561	6.95965	0.473142
411		M26	Heidgraben	control (gamma)	10	3.9861	0.50823	0.258298	4.45316	2.89158	10	0	0.50806	0.258125	0.479541	-1.08204	10	1.06521	0.451855	0.204173	2.11703	0.717206
412				sample (ARD)	2	2.46276	0.501419	0.251421	2.81732	2.1082	2	-2.38775	0.501419	0.251421	-2.03319	-2.74231	2	5.39225	1.83728	3.37558	6.6914	4.0931
413			Meckenheim	control (gamma)	4	4.80069	1.0544	1.11175	5.89763	3.8034	4	0	1.05282	1.10844	1.04711	-1.04711	4	1.20715	0.788633	0.621942	2.06639	0.483936
414				sample (ARD)	5	1.86362	1.71337	2.93564	4.3301	0.0289051	5	-0.0218913	1.71337	2.93564	2.44459	-1.85661	5	1.58185	1.37569	1.89251	3.62155	0.183699
415		M9	Heidgraben	control (gamma)	10	1.91679	0.941013	0.885505	3.33601	0.772878	10	0	0.940435	0.884418	1.4505	-1.11263	10	1.18478	0.647733	0.419558	2.1624	0.365895
416				sample (ARD)	5	2.9171	1.04995	1.1024	4.51242	1.90832	5	0.153245	1.04995	1.1024	1.74856	-0.855538	5	1.07813	0.635249	0.403542	1.80943	0.297598
417		MAL0595	Heidgraben	control (gamma)	10	2.79463	1.11614	1.24577	4.31834	1.23858	10	0	1.11567	1.24472	1.55448	-1.53633	10	1.29264	0.952402	0.907069	2.90055	0.340451
418	Nitr_1			sample (ARD)	10	0.907085	0.165501	0.0273907	1.13906	0.735973	10	-0.895348	0.573135	0.328484	-0.239636	-1.93729	10	1.52846	0.171065	0.0292631	1.71093	1.29387
419			Meckenheim	control (gamma)	10	1.51075	0.532489	0.283544	1.96302	0.710979	10	0	0.601295	0.361555	1.12714	-0.595444	10	1.06631	0.419124	0.175665	1.74083	0.730895
420				sample (ARD)	8	1.93558	0.648197	0.420159	3.00505	1.4676	8	0.204073	0.279185	0.0779442	0.469962	-0.266115	8	0.714355	0.246315	0.0606711	0.917231	0.315981
421		B63	Heidgraben	control (gamma)	10	1.34296	1.05205	1.10682	3.13358	0.426685	10	0	1.70191	2.8965	2.75796	-2.1039	10	1.20888	0.62584	0.391676	1.88724	0.289048
422				sample (ARD)	10	0.0253175	1.30695	1.70813	1.98592	-1.42403	10	-1.74847	0.448122	0.200813	-1.05461	-2.37627	10	10.3355	7.52594	56.6398	20.5839	1.93655
423			Meckenheim	control (gamma)	8	2.93941	1.96011	3.84203	6.03629	1.20655	8	0	1.36075	1.85165	1.45984	-2.09639	8	1.65661	1.19916	1.43799	3.32385	0.116882
424				sample (ARD)	8	0.264754	0.187424	0.0351277	0.559088	0.057735	8	0.285909	0.596967	0.35637	0.8975	-0.665099	8	1.31769	0.16372	0.0268044	1.51015	1.06683
425		M26	Heidgraben	control (gamma)	6	0.652422	0.440288	0.193854	1.20962	0.196257	6	0	0.562167	0.316032	0.766669	-0.688103	6	1.03829	0.30186	0.0911197	1.37189	0.67962
426				sample (ARD)	4	4.10459	0.924576	0.85484	4.93252	3.29464	4	-1.32135	0.524616	0.275222	-0.785895	-1.81905	4	1.06814	0.621823	0.386663	1.61714	0.519631
427			Meckenheim	control (gamma)	4	3.98808	2.18276	4.76444	5.93221	2.08907	4	0	0.202614	0.0410525	0.177383	-0.271182	4	1.98812	1.98401	3.93631	3.72957	0.259872
428				sample (ARD)	10	2.70124	0.295002	0.0870262	3.17807	2.26974	10	-0.0498599	0.281745	0.0793802	0.293255	-0.485344	10	1.18049	0.238798	0.0570244	1.5627	0.83261
429		M9	Heidgraben	control (gamma)	6	2.91378	0.729489	0.532154	3.73563	2.07471	6	0	0.338809	0.114791	0.234435	-0.461272	6	1.1098	0.542606	0.294422	1.7889	0.565718
430				sample (ARD)	10	1.41564	0.725442	0.526267	2.67505	0.670988	10	0.290598	0.4022	0.161765	0.915855	-0.212065	10	4.49239	1.82282	3.32268	6.82632	1.70178
431		MAL0595	Heidgraben	control (gamma)	8	3.4421	0.890924	0.793745	4.07167	2.00297	8	0	0.357212	0.127601	0.330831	-0.565148	8	1.21558	0.919097	0.84474	2.71157	0.646367
432	Nitr_2			sample (ARD)	10	5.27414	0.347202	0.120549	5.82868	4.91125	10	-0.603669	0.165501	0.0273907	-0.371693	-0.774781	10	0.614308	0.137711	0.0189643	0.770595	0.407994
433			Meckenheim	control (gamma)	10	4.5353	1.06215	1.12815	6.11963	3.23326	10	0	0.532489	0.283544	0.452265	-0.799775	10	1.24635	0.803018	0.644839	2.46577	0.333479
434				sample (ARD)	8	5.26597	0.314825	0.0991145	5.67492	4.79964	8	0.592623	0.648197	0.420159	1.66209	0.124644	8	0.91898	0.208954	0.0436619	1.24279	0.677502
435		B63	Heidgraben	control (gamma)	10	5.11322	1.14583	1.31293	6.24743	3.69407	10	0	1.05205	1.10682	1.79062	-0.916275	10	1.32374	0.996643	0.993296	2.67428	0.455585
436				sample (ARD)	10	3.37142	0.600346	0.360416	3.94929	2.32489	10	-2.91409	1.30695	1.70813	-0.953489	-4.36344	10	1.46626	0.711053	0.505596	2.77784	0.900981
437			Meckenheim	control (gamma)	8	3.79886	0.144935	0.0210062	4.01817	3.62458	8	0	1.96011	3.84203	3.09688	-1.73286	8	1.0044	0.100139	0.0100278	1.1284	0.858975
438				sample (ARD)	8	2.33733	0.662084	0.438355	3.3547	1.61487	8	-0.387668	0.187424	0.0351277	-0.0933343	-0.594687	8	0.690882	0.274414	0.075303	1.04892	0.31405
439		M26	Heidgraben	control (gamma)	6	1.68377	0.377964	0.142857	2.19721	1.29066	6	0	0.440288	0.193854	0.5572	-0.456165	6	1.02807	0.256523	0.0658039	1.31322	0.70055
440				sample (ARD)	4	2.44663	1.0919	1.19224	3.41128	1.47352	4	0.116502	0.924576	0.85484	0.944441	-0.693448	4	1.0105	0.671662	0.451129	1.62243	0.423487
441			Meckenheim	control (gamma)	4	2.17167	0.230675	0.0532111	2.39374	1.92711	4	0	2.18276	4.76444	1.94413	-1.89901	4	1.00963	0.161227	0.025994	1.18473	0.857335
442				sample (ARD)	10	4.67693	1.15119	1.32524	6.41831	3.06243	10	-0.212541	0.295002	0.0870262	0.264288	-0.644042	10	1.36436	1.02884	1.05851	3.19573	0.31214
443		M9	Heidgraben	control (gamma)	6	4.73858	0.163209	0.0266371	4.98708	4.56455	6	0	0.729489	0.532154	0.821846	-0.839076	6	1.00523	0.110077	0.012117	1.1282	0.841769
444				sample (ARD)	10	3.18904	0.513783	0.263972	3.98332	2.46899	10	-2.02646	0.725442	0.526267	-0.767046	-2.77111	10	2.44819	0.841944	0.708869	3.81547	1.33564
445		MAL0595	Heidgraben	control (gamma)	8	4.40085	0.556533	0.309729	5.26049	3.83864	8	0	0.890924	0.793745	0.629575	-1.43913	8	1.06213	0.36522	0.133386	1.47653	0.55109
446	NTL9			sample (ARD)	10	7.35304	0.573135	0.328484	8.00875	6.3111	10	0.738842	0.347202	0.120549	1.29338	0.375955	10	2.01117	0.923819	0.853441	3.82986	1.1807
447			Meckenheim	control (gamma)	10	8.24839	0.601295	0.361555	9.37552	7.65294	10	0	1.06215	1.12815	1.58433	-1.30204	10	1.07229	0.378711	0.143422	1.51094	0.457823
448				sample (ARD)	8	8.46895	0.279185	0.0779442	8.73484	7.99876	8	0.152753	0.314825	0.0991145	0.561703	-0.313577	8	0.883214	0.184671	0.0341032	1.20257	0.721984
449		B63	Heidgraben	control (gamma)	10	8.26488	1.70191	2.8965	11.0228	6.16098	10	0	1.14583	1.31293	1.13421	-1.41915	10	1.65389	1.53035	2.34196	4.29869	0.147833
450				sample (ARD)	10	6.88124	0.448122	0.200813	7.5751	6.25345	10	-0.427439	0.600346	0.360416	0.150431	-1.47396	10	3.50495	1.04973	1.10193	5.19191	2.07716
451			Meckenheim	control (gamma)	8	8.62971	1.36075	1.85165	10.0896	6.53332	8	0	0.144935	0.0210062	0.219312	-0.174274	8	1.52525	1.58986	2.52767	4.27639	0.363534
452				sample (ARD)	8	7.53746	0.596967	0.35637	8.14905	6.58645	8	0.653564	0.662084	0.438355	1.67093	-0.0689028	8	0.889307	0.411501	0.169333	1.58568	0.536816
453		M26	Heidgraben	control (gamma)	6	7.25155	0.562167	0.316032	8.01822	6.56345	6	0	0.377964	0.142857	0.51344	-0.393106	6	1.06193	0.384555	0.147883	1.61116	0.587773
454				sample (ARD)	4	6.48061	0.524616	0.275222	7.01607	5.98292	4	0.274955	1.0919	1.19224	1.23961	-0.698156	4	2.62356	0.920813	0.847896	3.52849	1.72416
455			Meckenheim	control (gamma)	4	7.80197	0.202614	0.0410525	7.97935	7.53078	4	0	0.230675	0.0532111	0.22207	-0.244558	4	1.00758	0.14602	0.0213218	1.2068	0.884306
456				sample (ARD)	10	4.74626	0.281745	0.0793802	5.08938	4.31078	10	-0.0616465	1.15119	1.32524	1.67973	-1.67615	10	1.05345	0.212087	0.0449807	1.39992	0.816059
457		M9	Heidgraben	control (gamma)	6	4.79612	0.338809	0.114791	5.03056	4.33485	6	0	0.163209	0.0266371	0.248503	-0.174028	6	1.02429	0.255682	0.0653734	1.37676	0.850018
458				sample (ARD)	10	4.64109	0.4022	0.161765	5.26635	4.13843	10	-1.21181	0.513783	0.263972	-0.417526	-1.93186	10	0.845596	0.223793	0.0500831	1.15834	0.53003
459		MAL0595	Heidgraben	control (gamma)	8	4.3505	0.357212	0.127601	4.68133	3.78535	8	0	0.556533	0.309729	0.859639	-0.562207	8	1.02902	0.279899	0.0783437	1.47954	0.795078
460	OMT1b			sample (ARD)	5	-2.3113	0.567974	0.322595	-1.38727	-2.80761	5	-1.40069	0.567974	0.322595	-0.476661	-1.89701	5	2.78994	0.925402	0.856369	3.7244	1.39152
461			Meckenheim	control (gamma)	10	-0.826728	0.509374	0.259461	0.0738691	-1.43795	10	0	0.501642	0.251644	0.816719	-0.527347	10	1.05209	0.331141	0.109654	1.44128	0.567732
462				sample (ARD)	5	-3.04405	2.73196	7.4636	1.73674	-4.78769	5	-1.32249	2.73196	7.4636	3.4583	-3.06612	5	4.9198	3.34503	11.1892	8.37521	0.0909802
463		B63	Heidgraben	control (gamma)	10	-1.64056	0.412203	0.169911	-1.18704	-2.31837	10	0	0.403263	0.162621	0.421706	-0.607998	10	1.03686	0.302656	0.0916004	1.52414	0.746541
464				sample (ARD)	5	-2.56046	0.46691	0.218005	-2.07383	-3.08789	5	-1.64938	0.46691	0.218005	-1.16274	-2.17681	5	3.26887	1.02874	1.05831	4.52151	2.23882
465			Meckenheim	control (gamma)	10	-0.842877	0.403016	0.162422	-0.208316	-1.49573	10	0	0.396551	0.157253	0.616158	-0.58464	10	1.03425	0.282759	0.0799527	1.49966	0.652406
466				sample (ARD)	10	-3.09569	0.608937	0.370805	-2.11073	-3.95471	10	-1.47806	0.606462	0.367796	-0.58118	-2.38309	10	3.01266	1.24933	1.56083	5.21651	1.49607
467		M26	Heidgraben	control (gamma)	10	-1.61763	0.487031	0.237199	-1.00414	-2.52718	10	0	0.478099	0.228578	0.604411	-0.82147	10	1.05075	0.35192	0.123848	1.76721	0.65774
468				sample (ARD)	2	-2.29413	0.147894	0.0218727	-2.18956	-2.39871	2	-1.92591	0.147894	0.0218727	-1.82133	-2.03049	2	3.80975	0.389864	0.151994	4.08543	3.53408
469			Meckenheim	control (gamma)	4	-0.282599	0.311892	0.0972769	0.162779	-0.556728	4	0	0.295806	0.0875014	0.359754	-0.359754	4	1.01585	0.207902	0.0432234	1.28321	0.779298
470				sample (ARD)	5	-1.88168	0.624549	0.390061	-0.95857	-2.62173	5	-0.984376	0.624549	0.390061	-0.0612708	-1.72443	5	2.1225	0.845246	0.714441	3.3045	1.04338
471		M9	Heidgraben	control (gamma)	10	-0.803949	0.48603	0.236225	-0.0572035	-1.42862	10	0	0.475965	0.226542	0.840096	-0.531316	10	1.04673	0.311707	0.097161	1.44525	0.558606
472				sample (ARD)	5	-2.01401	0.725957	0.527014	-1.20829	-3.18361	5	-1.52352	0.725957	0.527014	-0.717792	-2.69312	5	3.21405	1.88016	3.535	6.46709	1.64466
473		MAL0595	Heidgraben	control (gamma)	10	-0.393994	0.592095	0.350576	0.497653	-1.0657	10	0	0.583291	0.340229	0.855748	-0.575203	10	1.07005	0.381676	0.145676	1.48989	0.552579
474	PAL			sample (ARD)	5	-0.541485	0.63755	0.40647	0.554437	-1.11331	5	-1.58603	0.63755	0.40647	-0.490107	-2.15785	5	3.20765	1.11365	1.24021	4.46249	1.40455
475			Meckenheim	control (gamma)	10	1.01167	0.998936	0.997872	2.37665	-0.135549	10	0	0.998335	0.996672	1.39785	-1.15768	10	1.21042	0.700091	0.490128	2.23099	0.379494
476				sample (ARD)	5	-0.241025	3.02062	9.12412	5.00443	-2.29055	5	-0.210178	3.02062	9.12412	5.03528	-2.25971	5	2.57873	1.97992	3.92007	4.78894	0.0304952
477		B63	Heidgraben	control (gamma)	10	-0.0326146	0.854231	0.72971	1.29532	-1.03494	10	0	0.854229	0.729706	1.3297	-1.00056	10	1.15455	0.60185	0.362223	2.00077	0.397851
478				sample (ARD)	5	0.869618	0.660805	0.436664	1.70332	0.033714	5	-1.63983	0.660805	0.436664	-0.806132	-2.47574	5	3.38455	1.52102	2.31349	5.56251	1.74852
479			Meckenheim	control (gamma)	10	2.46232	0.986257	0.972702	3.86884	1.19921	10	0	0.985005	0.970234	1.35939	-1.25961	10	1.21293	0.738604	0.545537	2.39431	0.389748
480				sample (ARD)	10	1.07487	0.633991	0.401944	2.07963	0.160272	10	-0.481382	0.634607	0.402726	0.541359	-1.378	10	1.51987	0.653184	0.426649	2.59908	0.687124
481		M26	Heidgraben	control (gamma)	10	1.55626	0.55366	0.306539	2.28331	0.586046	10	0	0.553335	0.30618	0.745033	-0.988194	10	1.07001	0.429393	0.184378	1.9837	0.596654
482				sample (ARD)	2	0.328666	0.401935	0.161551	0.612877	0.0444558	2	-1.3292	0.401935	0.161551	-1.04499	-1.61341	2	2.56154	0.704555	0.496398	3.05974	2.06335
483			Meckenheim	control (gamma)	4	1.63293	0.212771	0.0452715	1.82105	1.39495	4	0	0.210814	0.0444427	0.213045	-0.213045	4	1.00802	0.146605	0.0214931	1.15913	0.862714
484				sample (ARD)	5	0.400375	0.88546	0.784039	1.1801	-1.0103	5	0.00420899	0.88546	0.784039	0.783933	-1.40647	5	1.18046	0.855568	0.731997	2.65088	0.580781
485		M9	Heidgraben	control (gamma)	10	0.34271	0.773944	0.59899	1.49056	-0.547814	10	0	0.771891	0.595815	1.0944	-0.837068	10	1.12435	0.519137	0.269503	1.78642	0.468332
486				sample (ARD)	5	0.74724	1.1224	1.25978	2.58056	-0.480793	5	-0.22789	1.1224	1.25978	1.60543	-1.45592	5	1.42561	0.865545	0.749168	2.74332	0.328637
487		MAL0595	Heidgraben	control (gamma)	10	0.968914	0.681956	0.465064	2.13079	-0.0951956	10	0	0.681925	0.465021	1.15566	-1.07033	10	1.09814	0.482281	0.232595	2.09991	0.448861
488	PDF2.2			sample (ARD)	5	9.24811	0.895876	0.802593	10.6344	8.16443	5	-0.942568	0.895876	0.802593	0.443763	-2.02625	5	2.20676	1.21215	1.4693	4.07343	0.735214
489			Meckenheim	control (gamma)	10	10.1273	0.556257	0.309422	10.7945	9.47921	10	0	0.552229	0.304957	0.730639	-0.711468	10	1.06676	0.394308	0.155479	1.63747	0.602637
490				sample (ARD)	5	8.49464	2.81679	7.93431	13.4787	6.89085	5	-1.1177	2.81679	7.93431	3.86634	-2.72149	5	4.2884	2.70648	7.32505	6.59554	0.068567
491		B63	Heidgraben	control (gamma)	10	9.47528	0.359402	0.12917	10.0706	8.9689	10	0	0.329087	0.108298	0.458276	-0.474757	10	1.02362	0.232731	0.0541639	1.38968	0.727856
492				sample (ARD)	5	9.20517	0.920261	0.846881	10.5249	8.10465	5	-1.66793	0.920261	0.846881	-0.348161	-2.76845	5	3.68917	2.11837	4.48751	6.81374	1.27294
493			Meckenheim	control (gamma)	10	10.6412	0.910803	0.829561	12.2294	9.47466	10	0	0.877393	0.769819	1.35627	-1.04703	10	1.16389	0.623692	0.388991	2.06627	0.390591
494				sample (ARD)	10	10.1705	0.807272	0.651689	11.5169	9.17731	10	-0.31774	0.815963	0.665796	1.1295	-1.41174	10	1.42409	0.731528	0.535133	2.66057	0.457075
495		M26	Heidgraben	control (gamma)	10	10.4882	0.657975	0.432931	11.2742	9.28622	10	0	0.649334	0.421635	0.685108	-1.30282	10	1.10844	0.59997	0.359964	2.46711	0.621959
496				sample (ARD)	2	10.7105	0.34143	0.116574	10.9519	10.4691	2	-1.6345	0.34143	0.116574	-1.39308	-1.87593	2	3.14838	0.738222	0.544971	3.67038	2.62638
497			Meckenheim	control (gamma)	4	11.9493	0.586568	0.344062	12.4427	11.1138	4	0	0.367781	0.135263	0.439702	-0.439702	4	1.02455	0.259988	0.067594	1.35632	0.737287
498				sample (ARD)	5	9.38509	0.716582	0.51349	10.4155	8.67402	5	-0.848047	0.716582	0.51349	0.182374	-1.55912	5	1.97054	0.862943	0.744671	2.94673	0.881252
499		M9	Heidgraben	control (gamma)	10	10.2294	0.48762	0.237773	11.0551	9.517	10	0	0.487603	0.237757	0.821953	-0.708615	10	1.04979	0.329558	0.108608	1.63423	0.565676
500				sample (ARD)	5	10.1541	0.621252	0.385954	11.2259	9.76649	5	-0.168451	0.621252	0.385954	0.903349	-0.556094	5	1.19626	0.397508	0.158013	1.47028	0.534644
501		MAL0595	Heidgraben	control (gamma)	10	10.2281	0.770109	0.593067	11.5684	8.92232	10	0	0.763639	0.583144	1.24585	-1.21126	10	1.13266	0.600111	0.360133	2.3154	0.421659
502	PPO			sample (ARD)	5	-2.48358	0.369164	0.136282	-1.9001	-2.8823	5	-0.826954	0.369164	0.136282	-0.243471	-1.22567	5	1.81828	0.42764	0.182876	2.33864	1.18384
503			Meckenheim	control (gamma)	10	-1.6555	0.379611	0.144104	-1.09135	-2.04523	10	0	0.379609	0.144103	0.565285	-0.388597	10	1.03027	0.253356	0.0641891	1.30912	0.675822
504				sample (ARD)	5	-3.27923	2.47113	6.10646	1.02042	-5.0511	5	-0.906799	2.47113	6.10646	3.39285	-2.67866	5	3.41897	2.40266	5.77278	6.40262	0.0952026
505		B63	Heidgraben	control (gamma)	10	-2.35	0.635597	0.403983	-1.19903	-2.8482	10	0	0.635157	0.403424	1.13645	-0.490034	10	1.07647	0.368471	0.135771	1.40448	0.454877
506				sample (ARD)	5	-1.67515	0.250204	0.0626021	-1.39402	-2.07781	5	-0.466767	0.250204	0.0626021	-0.185646	-0.86943	5	1.39938	0.257076	0.0660882	1.82694	1.13733
507			Meckenheim	control (gamma)	10	-1.23804	0.384321	0.147703	-0.560432	-1.81458	10	0	0.383047	0.146725	0.647947	-0.606197	10	1.03198	0.273584	0.0748483	1.52224	0.638188
508				sample (ARD)	10	-2.43207	0.693062	0.480334	-1.31499	-3.24531	10	-0.768121	0.694991	0.483012	0.31752	-1.61279	10	1.87575	0.812341	0.659897	3.05843	0.802448
509		M26	Heidgraben	control (gamma)	10	-1.66395	0.444086	0.197212	-0.992167	-2.28227	10	0	0.442848	0.196114	0.661937	-0.586883	10	1.04178	0.304331	0.0926174	1.502	0.632029
510				sample (ARD)	2	-1.69714	0.619643	0.383958	-1.25899	-2.1353	2	-1.36069	0.619643	0.383958	-0.922539	-1.79885	2	2.68743	1.12004	1.25448	3.47942	1.89545
511			Meckenheim	control (gamma)	4	-0.447476	0.229624	0.0527272	-0.106135	-0.595817	4	0	0.190504	0.0362917	0.230315	-0.230315	4	1.00655	0.132789	0.0176329	1.17309	0.852449
512				sample (ARD)	5	-2.17541	0.253098	0.0640586	-1.80487	-2.42394	5	-0.479804	0.253098	0.0640586	-0.109263	-0.728342	5	1.41127	0.235852	0.055626	1.65673	1.07868
513		M9	Heidgraben	control (gamma)	10	-1.68831	0.581755	0.338438	-1.05437	-2.68032	10	0	0.581704	0.338379	0.626648	-0.999307	10	1.0823	0.490733	0.240819	1.99904	0.647679
514				sample (ARD)	5	-2.19806	0.511584	0.261718	-1.43665	-2.76696	5	-0.686339	0.511584	0.261718	0.0750674	-1.25524	5	1.68711	0.548744	0.30112	2.38707	0.949298
515		MAL0595	Heidgraben	control (gamma)	10	-1.51818	0.391835	0.153535	-0.677355	-2.12892	10	0	0.391776	0.153489	0.834362	-0.617203	10	1.03209	0.264747	0.0700908	1.5339	0.560831
516	PR-4			sample (ARD)	5	-2.59431	0.200217	0.040087	-2.35484	-2.80787	5	-1.63147	0.200217	0.040087	-1.39199	-1.84503	5	3.12196	0.42532	0.180897	3.5926	2.62441
517			Meckenheim	control (gamma)	10	-0.92577	0.531906	0.282924	-0.302137	-1.96719	10	0	0.530468	0.281397	0.586561	-1.00434	10	1.06921	0.454719	0.206769	2.00603	0.665929
518				sample (ARD)	5	-3.11874	2.51118	6.30604	1.36047	-4.43635	5	-1.80634	2.51118	6.30604	2.67287	-3.12395	5	6.16442	3.50127	12.2589	8.71771	0.156814
519		B63	Heidgraben	control (gamma)	10	-1.28666	0.510046	0.260147	-0.649834	-2.16221	10	0	0.509324	0.259411	0.616684	-0.901293	10	1.06199	0.418976	0.175541	1.86774	0.652168
520				sample (ARD)	5	-1.47149	0.420354	0.176697	-1.06291	-2.16972	5	-1.11951	0.420354	0.176697	-0.710934	-1.81774	5	2.25407	0.739663	0.547102	3.52528	1.63686
521			Meckenheim	control (gamma)	10	-0.352824	0.474379	0.225036	0.438579	-0.980838	10	0	0.474379	0.225035	0.792249	-0.62886	10	1.04724	0.319995	0.102397	1.54634	0.577443
522				sample (ARD)	10	-1.68567	0.753305	0.567469	-0.805402	-2.79134	10	-0.799946	0.752541	0.566318	0.0302014	-1.89994	10	1.97608	1.07613	1.15805	3.73198	0.979284
523		M26	Heidgraben	control (gamma)	10	-0.885722	0.405955	0.1648	-0.18751	-1.50099	10	0	0.402503	0.162009	0.648993	-0.565152	10	1.03349	0.264434	0.0699256	1.47954	0.637725
524				sample (ARD)	2	-2.77661	0.418901	0.175478	-2.48041	-3.07282	2	-3.21824	0.418901	0.175478	-2.92204	-3.51445	2	9.50337	2.72127	7.4053	11.4276	7.57915
525			Meckenheim	control (gamma)	4	0.466873	0.346261	0.119897	0.852767	0.0304917	4	0	0.345032	0.119047	0.411138	-0.411138	4	1.02159	0.243268	0.0591794	1.32973	0.75203
526				sample (ARD)	5	-2.02423	0.240727	0.0579493	-1.74422	-2.37394	5	-1.39479	0.240727	0.0579493	-1.11478	-1.7445	5	2.65948	0.456402	0.208303	3.35078	2.16562
527		M9	Heidgraben	control (gamma)	10	-0.591579	0.351777	0.123747	-0.0772602	-1.08796	10	0	0.349506	0.122155	0.552178	-0.534243	10	1.02683	0.25054	0.06277	1.44818	0.68199
528				sample (ARD)	5	-0.959949	0.475713	0.226303	-0.529324	-1.72913	5	-0.277401	0.475713	0.226303	0.153224	-1.04658	5	1.27038	0.47091	0.221756	2.06562	0.899238
529		MAL0595	Heidgraben	control (gamma)	10	-0.624245	0.6024	0.362885	0.21167	-1.52369	10	0	0.599257	0.359108	0.862503	-0.957746	10	1.07796	0.43264	0.187177	1.94227	0.549998
530	SAMS8			sample (ARD)	5	-2.69658	0.425922	0.181409	-2.07097	-3.17004	5	-0.22192	0.425922	0.181409	0.403691	-0.695385	5	1.20583	0.334352	0.111791	1.61932	0.755922
531			Meckenheim	control (gamma)	10	-2.4447	0.423182	0.179083	-1.93734	-2.99232	10	0	0.422002	0.178086	0.477401	-0.517662	10	1.03964	0.307466	0.0945354	1.43163	0.71827
532				sample (ARD)	5	-2.66394	2.91542	8.4997	2.46957	-4.55895	5	0.0734971	2.91542	8.4997	5.20701	-1.82151	5	1.96931	1.34692	1.8142	3.53451	0.0270729
533		B63	Heidgraben	control (gamma)	10	-2.69256	0.690079	0.476209	-1.64582	-3.64406	10	0	0.688456	0.473972	1.08516	-0.906625	10	1.10188	0.492909	0.242959	1.87465	0.471342
534				sample (ARD)	5	-2.33823	0.590561	0.348762	-1.78124	-3.05651	5	-1.12914	0.590561	0.348762	-0.572146	-1.84741	5	2.34086	0.970159	0.941208	3.59854	1.48673
535			Meckenheim	control (gamma)	10	-1.21975	1.39448	1.94458	0.538157	-3.3876	10	0	1.39444	1.94446	1.74725	-2.1785	10	1.54577	1.60163	2.56522	4.52683	0.297869
536				sample (ARD)	10	-3.06589	0.456882	0.208741	-2.20034	-3.58712	10	-0.0120232	0.45579	0.207745	0.838617	-0.548155	10	1.05156	0.301609	0.0909677	1.46221	0.55918
537		M26	Heidgraben	control (gamma)	10	-3.05387	0.550657	0.303223	-2.24589	-4.14371	10	0	0.550432	0.302976	0.822888	-1.07493	10	1.07266	0.459735	0.211357	2.10661	0.565309
538				sample (ARD)	2	-1.35613	0.0399003	0.00159203	-1.32792	-1.38434	2	0.667493	0.0399003	0.00159203	0.695707	0.63928	2	0.62972	0.0174138	0.000303241	0.642033	0.617407
539			Meckenheim	control (gamma)	4	-1.99405	0.204666	0.041888	-1.76722	-2.17253	4	0	0.201797	0.0407218	0.197259	-0.197259	4	1.00735	0.140262	0.0196735	1.14652	0.872206
540				sample (ARD)	5	-1.48809	0.6453	0.416412	-0.86129	-2.40317	5	0.367021	0.6453	0.416412	0.993821	-0.548059	5	0.8416	0.392267	0.153874	1.46212	0.502146
541		M9	Heidgraben	control (gamma)	10	-1.86815	0.584314	0.341423	-0.993048	-2.63432	10	0	0.584153	0.341234	0.862063	-0.753144	10	1.07288	0.405862	0.164724	1.68546	0.550165
542				sample (ARD)	5	-2.04404	0.454623	0.206682	-1.46971	-2.50372	5	-0.260597	0.454623	0.206682	0.313724	-0.720282	5	1.24553	0.380427	0.144724	1.6475	0.804562
543		MAL0595	Heidgraben	control (gamma)	10	-1.73316	0.713705	0.509375	-0.195341	-2.54701	10	0	0.711735	0.506566	1.5881	-0.763575	10	1.09618	0.427433	0.182699	1.69769	0.33261
544	SNC1			sample (ARD)	5	8.24094	0.631243	0.398468	8.96973	7.49404	5	-0.904674	0.631243	0.398468	-0.175875	-1.65157	5	2.01832	0.857905	0.736001	3.14175	1.12965
545			Meckenheim	control (gamma)	10	8.57428	1.28822	1.6595	11.272	7.33836	10	0	1.13878	1.29682	2.12644	-1.22837	10	1.25236	0.730614	0.533796	2.34301	0.229023
546				sample (ARD)	4	6.27091	1.523	2.31951	8.10292	4.83692	4	-2.25026	1.523	2.31951	-0.418255	-3.68426	4	6.7739	5.48819	30.1203	12.855	1.33631
547		B63	Heidgraben	control (gamma)	10	7.88207	1.39517	1.94649	10.3458	6.35502	10	0	1.22174	1.49265	1.82467	-1.19667	10	1.29744	0.795695	0.633131	2.29209	0.282306
548				sample (ARD)	5	5.26706	0.937526	0.878954	6.42962	4.06774	5	0.166364	0.937526	0.878954	1.32892	-1.03296	5	1.04786	0.649326	0.421625	2.04622	0.398066
549			Meckenheim	control (gamma)	10	4.6844	1.07807	1.16224	6.58561	3.3735	10	0	0.984726	0.969684	1.48491	-1.42025	10	1.21246	0.74305	0.552124	2.67632	0.357271
550				sample (ARD)	9	4.24082	0.804569	0.647331	5.01315	2.58314	9	-0.570954	0.758384	0.575146	0.333208	-1.89285	9	1.70486	1.05951	1.12255	3.71367	0.793769
551		M26	Heidgraben	control (gamma)	10	4.76285	1.07609	1.15798	6.84903	3.00565	10	0	0.970852	0.942554	1.64586	-1.56437	10	1.22486	0.854185	0.729633	2.95749	0.319556
552				sample (ARD)	2	5.56178	0.244087	0.0595785	5.73437	5.38918	2	-0.21405	0.244087	0.0595785	-0.0414542	-0.386646	2	1.16825	0.196717	0.0386975	1.30735	1.02915
553			Meckenheim	control (gamma)	4	5.36435	0.624105	0.389507	6.24746	4.80058	4	0	0.404668	0.163756	0.471636	-0.471636	4	1.02975	0.286458	0.0820581	1.38668	0.721147
554				sample (ARD)	5	11.5081	0.762188	0.580931	12.7743	10.7036	5	1.1282	0.762188	0.580931	2.39438	0.323679	5	0.503291	0.215556	0.0464643	0.79903	0.190204
555		M9	Heidgraben	control (gamma)	10	9.91418	0.747457	0.558692	11.2327	8.66077	10	0	0.563645	0.317695	1.03917	-0.787691	10	1.06472	0.370199	0.137048	1.72631	0.486609
556				sample (ARD)	5	11.0349	0.638138	0.40722	11.8631	10.3425	5	-0.65224	0.638138	0.40722	0.175955	-1.3446	5	1.69197	0.684846	0.469015	2.53959	0.885182
557		MAL0595	Heidgraben	control (gamma)	10	11.0843	1.40559	1.97568	13.483	9.1296	10	0	1.25376	1.57192	1.95042	-1.38077	10	1.32766	0.891559	0.794877	2.60408	0.25874
558	TKPR1			sample (ARD)	5	4.20441	0.628599	0.395136	5.30858	3.74825	5	-0.734107	0.628599	0.395136	0.370066	-1.19026	5	1.7716	0.583101	0.340006	2.28194	0.773747
559			Meckenheim	control (gamma)	10	4.84121	0.563556	0.317595	5.74346	4.07977	10	0	0.554143	0.307075	0.840088	-0.66414	10	1.06408	0.371387	0.137928	1.58462	0.55861
560				sample (ARD)	5	3.98552	3.09388	9.57207	9.44974	2.11379	5	-0.435487	3.09388	9.57207	5.02873	-2.30722	5	2.94653	1.96298	3.85327	4.94927	0.0306337
561		B63	Heidgraben	control (gamma)	10	4.34878	0.702429	0.493406	5.66436	3.43198	10	0	0.698291	0.48761	1.24336	-0.844574	10	1.09712	0.44796	0.200668	1.79573	0.422388
562				sample (ARD)	5	3.90167	0.534637	0.285837	4.52214	3.26851	5	-1.3882	0.534637	0.285837	-0.767728	-2.02136	5	2.76604	1.0291	1.05905	4.05967	1.70259
563			Meckenheim	control (gamma)	10	5.21602	0.651526	0.424487	5.82927	3.96726	10	0	0.646859	0.418427	0.539402	-1.17958	10	1.11066	0.615759	0.379159	2.26511	0.688056
564				sample (ARD)	10	4.28293	0.51508	0.265307	5.06251	3.5559	10	-0.269661	0.511084	0.261206	0.498715	-0.944494	10	1.27316	0.430564	0.185386	1.92451	0.707737
565		M26	Heidgraben	control (gamma)	10	4.55259	0.549674	0.302141	5.29621	3.65597	10	0	0.546913	0.299114	0.771777	-0.948817	10	1.06744	0.415464	0.17261	1.93029	0.585696
566				sample (ARD)	2	4.03002	0.444297	0.1974	4.34419	3.71585	2	-1.02307	0.444297	0.1974	-0.708904	-1.33724	2	2.08062	0.630814	0.397926	2.52667	1.63456
567			Meckenheim	control (gamma)	4	4.99263	0.272545	0.0742809	5.324	4.75689	4	0	0.263451	0.0694062	0.270907	-0.270907	4	1.01254	0.183597	0.0337078	1.20657	0.828798
568				sample (ARD)	5	4.45425	0.648569	0.420642	5.10992	3.47016	5	-0.0502844	0.648569	0.420642	0.605383	-1.03437	5	1.12809	0.555988	0.309123	2.04822	0.657297
569		M9	Heidgraben	control (gamma)	10	4.39059	0.537309	0.288701	5.31169	3.5464	10	0	0.523712	0.274274	0.807158	-0.730243	10	1.06007	0.377447	0.142466	1.65892	0.571507
570				sample (ARD)	5	4.6153	0.651959	0.42505	5.60242	3.93693	5	-0.128248	0.651959	0.42505	0.858869	-0.806617	5	1.17737	0.466228	0.217369	1.7491	0.551384
571		MAL0595	Heidgraben	control (gamma)	10	4.72758	0.427749	0.182969	5.70592	4.24611	10	0	0.427418	0.182686	0.962369	-0.465489	10	1.03682	0.273441	0.0747703	1.38079	0.513213
572	TL1			sample (ARD)	5	1.3752	1.02465	1.0499	2.47238	-0.265571	5	-4.17707	1.02465	1.0499	-3.07989	-5.81784	5	22.6972	19.2892	372.075	56.4085	8.4555
573			Meckenheim	control (gamma)	10	5.52478	2.35877	5.5638	8.02625	2.74842	10	0	2.35859	5.56296	2.47399	-2.80384	10	2.7636	3.18564	10.1483	6.98299	0.179993
574				sample (ARD)	5	1.41526	2.13751	4.56893	5.02797	-0.585494	5	-2.87477	2.13751	4.56893	0.737936	-4.87553	5	12.5694	10.6728	113.908	29.3548	0.599597
575		B63	Heidgraben	control (gamma)	10	4.32698	1.45379	2.1135	5.76448	1.94097	10	0	1.45327	2.11199	1.44552	-2.40291	10	1.64856	1.90222	3.61844	5.28869	0.36716
576				sample (ARD)	5	3.10105	1.64054	2.69137	5.37346	0.854146	5	-2.91762	1.64054	2.69137	-0.645215	-5.16453	5	12.2365	13.6118	185.282	35.8657	1.56397
577			Meckenheim	control (gamma)	10	6.02092	1.03188	1.06478	6.92625	4.58763	10	0	1.03188	1.06478	0.903094	-1.43552	10	1.26819	0.92459	0.854866	2.7048	0.534739
578				sample (ARD)	10	2.79246	1.87007	3.49717	4.25829	-0.724845	10	-2.20176	1.87013	3.4974	-0.733833	-5.72116	10	12.4312	20.7818	431.885	52.7521	1.66305
579		M26	Heidgraben	control (gamma)	10	4.99422	1.03914	1.07982	6.23664	3.3077	10	0	1.03914	1.07982	1.24033	-1.68861	10	1.27906	1.00962	1.01933	3.22346	0.423276
580				sample (ARD)	2	-2.87185	0.377201	0.142281	-2.60513	-3.13857	2	-7.21338	0.377201	0.142281	-6.94666	-7.4801	2	150.947	39.0224	1522.75	178.54	123.354
581			Meckenheim	control (gamma)	4	4.37751	1.29068	1.66584	5.68368	3.14329	4	0	1.29001	1.66412	1.2702	-1.2702	4	1.31647	1.00122	1.00245	2.41194	0.414603
582				sample (ARD)	5	1.424	1.44514	2.08842	2.64175	-0.640719	5	-2.10578	1.44514	2.08842	-0.888027	-4.17049	5	6.57817	6.95028	48.3064	18.0071	1.85064
583		M9	Heidgraben	control (gamma)	10	3.54	1.30959	1.71504	4.83738	1.66992	10	0	1.30955	1.71492	1.28714	-1.85985	10	1.45269	1.29506	1.67719	3.62971	0.409762
584				sample (ARD)	5	2.59622	2.59316	6.72447	6.02031	-0.836914	5	-0.496927	2.59316	6.72447	2.92717	-3.93006	5	4.1461	6.31431	39.8705	15.2428	0.131473
585		MAL0595	Heidgraben	control (gamma)	10	3.13981	1.23329	1.521	4.52061	0.880792	10	0	1.23231	1.51858	1.33414	-2.30569	10	1.44059	1.46059	2.13333	4.94403	0.396629
586	UGT73B4			sample (ARD)	10	6.99349	0.717301	0.514521	7.98144	6.12865	10	-2.24874	0.717301	0.514521	-1.26079	-3.11358	10	5.28863	2.47776	6.1393	8.6553	2.39627
587			Meckenheim	control (gamma)	10	9.24223	0.920379	0.847097	10.8712	8.14725	10	0	0.920379	0.847097	1.629	-1.09498	10	1.1718	0.623067	0.388212	2.1361	0.323312
588				sample (ARD)	8	6.8528	0.780641	0.609401	8.04394	5.92764	8	-2.4266	0.780641	0.609401	-1.23546	-3.35176	8	6.0423	2.90608	8.44529	10.2089	2.35456
589		B63	Heidgraben	control (gamma)	10	9.2794	1.73348	3.00496	11.9619	7.34469	10	0	1.73348	3.00496	2.68252	-1.9347	10	1.67466	1.48786	2.21374	3.82299	0.155769
590				sample (ARD)	10	5.75654	1.02229	1.04509	7.70363	5.11664	10	-1.18079	1.02229	1.04509	0.766302	-1.82069	10	2.6661	1.14521	1.3115	3.5325	0.587923
591			Meckenheim	control (gamma)	8	6.93733	1.18122	1.39529	8.6004	5.58047	8	0	1.18122	1.39529	1.66307	-1.35687	8	1.2935	0.88878	0.78993	2.56128	0.315767
592				sample (ARD)	8	6.36431	1.82056	3.31445	7.62871	3.41896	8	-1.61681	1.82056	3.31445	-0.352408	-4.56216	8	6.97099	9.94484	98.8999	23.6237	1.27669
593		M26	Heidgraben	control (gamma)	6	7.98112	1.0222	1.04489	8.89386	6.66036	6	0	1.0222	1.04489	0.912742	-1.32076	6	1.2457	0.924618	0.854919	2.49798	0.531175
594				sample (ARD)	4	7.02893	0.995492	0.991003	7.90258	6.14544	4	-2.63688	0.995492	0.991003	-1.76324	-3.52038	4	7.36405	4.55364	20.7357	11.4746	3.39459
595			Meckenheim	control (gamma)	4	9.66581	0.435425	0.189595	10.0641	9.18539	4	0	0.435425	0.189595	0.398284	-0.480428	4	1.03475	0.311247	0.0968746	1.39516	0.75876
596				sample (ARD)	10	6.34144	0.745546	0.555838	7.30134	5.12826	10	-2.75386	0.745546	0.555838	-1.79396	-3.96704	10	7.65959	4.37144	19.1095	15.6386	3.46765
597		M9	Heidgraben	control (gamma)	6	9.09529	0.995722	0.991463	10.4416	8.28539	6	0	0.995722	0.991463	1.34631	-0.8099	6	1.18079	0.615958	0.379404	1.75309	0.393296
598				sample (ARD)	10	8.18537	0.893033	0.797507	9.22329	6.8287	10	-0.997793	0.893033	0.797507	0.0401279	-2.35447	10	2.38683	1.56162	2.43865	5.11406	0.972569
599		MAL0595	Heidgraben	control (gamma)	8	9.18317	0.244395	0.0597288	9.54631	8.91781	8	0	0.244395	0.0597288	0.363142	-0.265354	8	1.0122	0.162842	0.0265175	1.20193	0.777469
